# Supplementary material for: Insights into the Donkey Hindgut Microbiome Using Metagenome-Assembled Genomes
Source: Animals (Basel). 2024 Dec 16;14(24):3625. doi: 10.3390/ani14243625 (PMC11672655; doi:10.3390/ani14243625)
Supplement: Supplementary file 1 [file animals-14-03625-s001.zip]

Archive with 2 entries (2 files):
- Data Sheet 1.pdf
- Table 1.XLSX
