# Supplementary material for: Insights into the Donkey Hindgut Microbiome Using Metagenome-Assembled Genomes
Source: Animals (Basel). 2024 Dec 16;14(24):3625. doi: 10.3390/ani14243625 (PMC11672655; doi:10.3390/ani14243625)
Supplement: Supplementary file 1 [file animals-14-03625-s001.zip › Table 1.XLSX]

## Sheet: Table S1
Table S1. All detailed information on experimental donkeys and samples.
Sample ID	Age	Gender	Carcass weight (Kg)	Breed	Sample Collection	Antibiotic usage	Anthelmintics usage	Anti-inflammatory usage
C1	2.5	male	119.5	Dezhou donkey	Cecum	No	No	No
C2	2.5	male	122.5	Dezhou donkey	Cecum	No	No	No
C3	2.5	male	105	Dezhou donkey	Cecum	No	No	No
C4	2.5	male	117.5	Dezhou donkey	Cecum	No	No	No
VC1	2.5	male	119.5	Dezhou donkey	Ventral colon	No	No	No
VC2	2.5	male	122.5	Dezhou donkey	Ventral colon	No	No	No
VC3	2.5	male	105	Dezhou donkey	Ventral colon	No	No	No
VC4	2.5	male	117.5	Dezhou donkey	Ventral colon	No	No	No
DC1	2.5	male	119.5	Dezhou donkey	Dorsal colon	No	No	No
DC2	2.5	male	122.5	Dezhou donkey	Dorsal colon	No	No	No
DC3	2.5	male	105	Dezhou donkey	Dorsal colon	No	No	No
DC4	2.5	male	117.5	Dezhou donkey	Dorsal colon	No	No	No
C5	2	female	135	Dezhou donkey	Cecum	No	No	No
C6	3	female	145.8	Dezhou donkey	Cecum	No	No	No
C7	3	female	146.6	Dezhou donkey	Cecum	No	No	No
C8	3	male	146	Dezhou donkey	Cecum	No	No	No
C9	3	male	147.5	Dezhou donkey	Cecum	No	No	No
C10	3	male	132	Dezhou donkey	Cecum	No	No	No
C11	2.5	male	133.8	Dezhou donkey	Cecum	No	No	No
C12	2.5	male	153.2	Dezhou donkey	Cecum	No	No	No
C13	2.5	male	147.4	Dezhou donkey	Cecum	No	No	No
C14	2.5	male	135.8	Dezhou donkey	Cecum	No	No	No
C15	2.5	male	121.4	Dezhou donkey	Cecum	No	No	No
C16	2.5	male	121.6	Dezhou donkey	Cecum	No	No	No
C17	2.5	male	128	Dezhou donkey	Cecum	No	No	No
C18	2.5	male	137	Dezhou donkey	Cecum	No	No	No
C19	2.5	male	103.6	Dezhou donkey	Cecum	No	No	No
C20	2.5	male	139.8	Dezhou donkey	Cecum	No	No	No
C21	2.5	male	150.4	Dezhou donkey	Cecum	No	No	No
C22	2.5	male	117.6	Dezhou donkey	Cecum	No	No	No
C23	2.5	male	116.4	Dezhou donkey	Cecum	No	No	No
C24	2.5	male	153.8	Dezhou donkey	Cecum	No	No	No
C25	2.5	male	134.8	Dezhou donkey	Cecum	No	No	No
C26	2.5	male	129.8	Dezhou donkey	Cecum	No	No	No

## Sheet: Table S2
Table S2. Taxonomy and assembly statistics of metagenome-assembled genomes (MAGs) in the hind-gut microbiome of donkeys.
MAGs	Domain	Phylum	Class	Order	Family	Genus	Species	ANI	Score	Completeness(%)	Contamination(%)	Strain_heterogeneity	Size (bp)	N50	Cluster	GenBank accession
MAG1	Bacteria	Bacillota_A	Clostridia	Christensenellales	CAG-138	SFEL01	SFEL01 sp004557245	97.86	88.4256	92.88	1.08	0	1547380	7433	520_1	SRR28788404
MAG10	Bacteria	Bacillota_A	Clostridia	Lachnospirales	Lachnospiraceae	RGIG423	Unassigned	79.02	85.93	93.88	1.9	25	2468984	13489	326_0	SRR28788403
MAG100	Bacteria	Spirochaetota	Spirochaetia	Treponematales	Treponemataceae	Treponema_D	Unassigned	76.04	84.2362	89.45	1.42	66.67	2981277	7227	260_0	SRR28788769
MAG1000	Bacteria	Bacillota	Bacilli	Erysipelotrichales	Erysipelotrichaceae	UBA636	Unassigned	78.04	44.0633	63.75	4.48	44.44	988527	2659	314_0	SRR28788738
MAG1001	Bacteria	Actinomycetota	Actinomycetia	Actinomycetales	Micrococcaceae	Micrococcus	Unassigned	89.43	80.0377	91.08	2.48	15.38	2218207	8563	613_0	SRR28788707
MAG1002	Bacteria	Bacteroidota	Bacteroidia	Bacteroidales	Bacteroidaceae	UBA4334	Unassigned	80.41	76.134	79.95	1.02	0	3234569	35324	176_0	SRR28788476
MAG1003	Bacteria	Bacillota_A	Clostridia	Oscillospirales	Oscillospiraceae	Limivicinus	Unassigned	N/A	49.632	59.69	2.35	25	1367707	15453	580_1	SRR28788405
MAG1004	Bacteria	Bacillota_A	Clostridia	Lachnospirales	Anaerotignaceae	Anaerotignum	Unassigned	90.01	89.6011	93.44	1.29	50	1922819	8398	596_1	SRR28787996
MAG1005	Bacteria	Spirochaetota	Spirochaetia	Treponematales	Treponemataceae	Treponema_D	Unassigned	75.31	50.5077	53.14	0.84	100	1716130	2725	258_1	SRR28787965
MAG1007	Bacteria	Bacillota_A	Clostridia	Peptostreptococcales	Anaerovoracaceae	Lentihominibacter	Unassigned	78.33	62.1598	76.54	3.28	36.36	1529232	4309	419_0	SRR28788251
MAG1008	Bacteria	Bacillota_A	Clostridia	Oscillospirales	Oscillospiraceae	Avoscillospira	Unassigned	N/A	47.149	61.91	3.15	4.35	1561098	4829	566_0	SRR28788402
MAG1009	Bacteria	Bacillota_A	Clostridia	Oscillospirales	Acutalibacteraceae	Eubacterium_R	Unassigned	N/A	64.0372	62.73	0	0	1053192	39304	442_0	SRR28788391
MAG101	Bacteria	Bacillota_A	Clostridia	Lachnospirales	Lachnospiraceae	Agathobacter	Agathobacter sp900317585	98.03	42.5089	57.02	3.51	66.67	1758405	2385	366_0	SRR28788380
MAG1010	Bacteria	Bacillota_A	Clostridia	Oscillospirales	Oscillospiraceae	Limivicinus	Unassigned	N/A	59.2679	64.88	1.48	33.33	1572220	37095	580_2	SRR28788369
MAG1011	Bacteria	Bacillota	Bacilli	Erysipelotrichales	Erysipelotrichaceae	DUUI01	DUUI01 sp012512455	99.11	60.3209	85.29	5.6	22.22	1076467	3659	7_1	SRR28788239
MAG1012	Bacteria	Campylobacterota	Campylobacteria	Campylobacterales	Campylobacteraceae	Campylobacter	Unassigned	83.22	42.2797	61.46	4.63	71.43	1214116	2018	10_3	SRR28788228
MAG1014	Bacteria	Bacillota_A	Clostridia	Lachnospirales	Bianqueaceae	RUG760	Unassigned	77.73	39.0849	79.22	9.14	52.17	1983343	3743	356_3	SRR28788217
MAG1015	Bacteria	Bacillota_B	Peptococcia	Peptococcales	Peptococcaceae	UBA7185	Unassigned	N/A	54.5423	66.21	2.72	41.67	1661089	3783	417_0	SRR28788206
MAG1016	Bacteria	Bacillota	Bacilli	Erysipelotrichales	Erysipelotrichaceae	JAHHTG01	Unassigned	78.06	63.247	100	7.62	0	1783576	47198	316_0	SRR28788035
MAG1017	Bacteria	Bacillota_A	Clostridia	Lachnospirales	Lachnospiraceae	VSOB01	Unassigned	74.44	27.2137	68.22	8.93	33.33	1818652	2064	377_1	SRR28788780
MAG1018	Bacteria	Pseudomonadota	Gammaproteobacteria	Burkholderiales	Burkholderiaceae	Oxalobacter	Unassigned	N/A	84.3615	88.75	1.2	33.33	1738302	25297	249_0	SRR28788768
MAG1019	Bacteria	Spirochaetota	Spirochaetia	Treponematales	Treponemataceae	Treponema_D	Unassigned	76.05	82.6871	91.67	2.09	25	2852095	7400	259_0	SRR28788757
MAG102	Bacteria	Bacteroidota	Bacteroidia	Bacteroidales	W3P20-009	W3P20-009	W3P20-009 sp024401395	97.75	66.7712	75.34	2.06	40	2043949	6229	244_0	SRR28788546
MAG1020	Bacteria	Bacillota_A	Clostridia	Peptostreptococcales	Anaerovoracaceae	RUG11894	Unassigned	89.06	58.0195	70.8	2.84	25	1349462	2506	590_4	SRR28788535
MAG1021	Bacteria	Bacillota_A	Clostridia	Oscillospirales	Acutalibacteraceae	UBA737	Unassigned	N/A	78.9323	87.12	2.1	66.67	1457559	6374	495_0	SRR28788524
MAG1023	Bacteria	Verrucomicrobiota	Verrucomicrobiae	Verrucomicrobiales	Akkermansiaceae	Akkermansia	Unassigned	83.85	67.7958	81.57	3.57	87.5	1940602	7659	627_1	SRR28788197
MAG1025	Bacteria	Spirochaetota	Spirochaetia	Treponematales	Treponemataceae	Treponema_D	Unassigned	N/A	62.1477	77.32	3.4	28.57	2396091	4928	263_1	SRR28788186
MAG1026	Bacteria	Pseudomonadota	Alphaproteobacteria	UBA3830	UBA3830	UBA3830	Unassigned	N/A	86.816	85.61	0	0	1122328	24666	14_0	SRR28788175
MAG1027	Bacteria	Bacillota	Bacilli	Lactobacillales	Lactobacillaceae	Lactobacillus	Lactobacillus amylovorus	98.78	54.3752	78.36	5.92	77.27	1406370	11526	232_2	SRR28788164
MAG1028	Bacteria	Bacillota_A	Clostridia	Oscillospirales	Oscillospiraceae	CAG-170	CAG-170 sp002404795	95.62	71.2072	87.34	3.94	40	2353859	9519	561_1	SRR28788749
MAG1029	Bacteria	Verrucomicrobiota	Kiritimatiellia	RFP12	UBA1067	UBA1067	Unassigned	N/A	49.7517	61.85	2.82	44.44	1131996	2999	508_0	SRR28788737
MAG103	Bacteria	Bacillota_A	Clostridia	Oscillospirales	Ruminococcaceae	Ruminococcus_C	Unassigned	N/A	78.0221	89.32	2.87	46.15	2233281	2793	485_1	SRR28788726
MAG1030	Bacteria	Bacteroidota	Bacteroidia	Bacteroidales	Bacteroidaceae	UBA4372	UBA4372 sp018065005	97.7	91.0919	92.38	0.5	0	2327113	25338	155_1	SRR28788358
MAG1031	Bacteria	Bacteroidota	Bacteroidia	Bacteroidales	UBA932	Cryptobacteroides	Unassigned	77.03	61.196	77.69	3.75	35.29	1364565	7002	68_0	SRR28788347
MAG1033	Bacteria	Bacillota_A	Clostridia	Lachnospirales	Lachnospiraceae	JAKSRN01	Unassigned	83.05	42.6577	54.88	2.63	0	2194802	6846	353_0	SRR28788336
MAG1034	Bacteria	Bacillota_A	Clostridia	Saccharofermentanales	Saccharofermentanaceae	Firm-16	Unassigned	83.63	93.996	93.97	0.24	0	2282797	27045	321_0	SRR28788325
MAG1035	Bacteria	Pseudomonadota	Gammaproteobacteria	Pseudomonadales	Moraxellaceae	Acinetobacter	Acinetobacter towneri	98.6	41.8562	82.15	9.5	68.49	2308217	2395	5_0	SRR28788155
MAG1036	Bacteria	Pseudomonadota	Gammaproteobacteria	Enterobacterales_A	Succinivibrionaceae	Succinivibrio	Succinivibrio sp900316175	98.02	44.9746	55.03	2.55	80	1013215	1946	247_3	SRR28788144
MAG1037	Bacteria	Bacteroidota	Bacteroidia	Bacteroidales	Bacteroidaceae	UBA4293	Unassigned	79.12	56.9327	69.83	3.45	100	1705642	6101	126_1	SRR28788133
MAG1038	Bacteria	Bacteroidota	Bacteroidia	Bacteroidales	Paludibacteraceae	HGM05398	HGM05398 sp900767385	97.9	71.5547	75.18	1.08	50	1701686	28139	48_3	SRR28788122
MAG1039	Bacteria	Bacillota_A	Clostridia	Peptostreptococcales	Anaerovoracaceae	RUG099	Unassigned	N/A	66.6303	73.26	1.63	40	1148778	5206	424_0	SRR28788706
MAG1041	Bacteria	Bacillota_A	Clostridia	Oscillospirales	CAG-272	RGIG3925	RGIG3925 sp024404655	96.72	39.6542	65.55	6.04	60	2155272	2190	486_3	SRR28788695
MAG1042	Bacteria	Bacteroidota	Bacteroidia	Bacteroidales	Bacteroidaceae	Prevotella	Unassigned	N/A	83.3052	85.71	0.74	0	3143227	37196	194_1	SRR28788684
MAG1043	Bacteria	Pseudomonadota	Gammaproteobacteria	Enterobacterales_A	Succinivibrionaceae	Unassigned	Unassigned	N/A	59.6632	73.78	3.05	14.29	1486099	2370	322_0	SRR28788513
MAG1045	Bacteria	Bacteroidota	Bacteroidia	Bacteroidales	Paludibacteraceae	RF16	Unassigned	N/A	43.98	51.72	1.72	0	1236656	5012	32_0	SRR28788502
MAG1046	Bacteria	Bacteroidota	Bacteroidia	Bacteroidales	UBA932	Cryptobacteroides	Cryptobacteroides sp024398075	97.11	68.0612	76.89	2.26	28.57	2048029	4303	105_1	SRR28788491
MAG105	Bacteria	Campylobacterota	Campylobacteria	Campylobacterales	Campylobacteraceae	Campylobacter	Unassigned	87.13	49.2534	65.06	3.95	81.25	1296186	2806	11_4	SRR28788480
MAG106	Bacteria	Bacillota_A	Clostridia	Oscillospirales	Ruminococcaceae	UMGS1668	Unassigned	N/A	50.756	54.15	1.01	100	859713	1871	600_2	SRR28788669
MAG107	Bacteria	Verrucomicrobiota	Verrucomicrobiae	Verrucomicrobiales	Akkermansiaceae	Akkermansia	Unassigned	86.42	85.6732	90.48	1.36	50	2129948	40405	625_3	SRR28788658
MAG108	Bacteria	Spirochaetota	Spirochaetia	Treponematales	Treponemataceae	Treponema_D	Unassigned	79.9	91.3946	96.63	1.55	75	3162616	48329	270_0	SRR28788647
MAG109	Bacteria	Bacillota_A	Clostridia	Oscillospirales	Acutalibacteraceae	UBA6857	Unassigned	77.14	63.9283	76.34	2.87	42.86	1887596	2491	470_1	SRR28788475
MAG11	Bacteria	Bacillota	Bacilli	Erysipelotrichales	Erysipelotrichaceae	RGIG5681	Unassigned	N/A	55.8854	56.67	0.56	66.67	715826	1914	304_1	SRR28788464
MAG111	Bacteria	Bacteroidota	Bacteroidia	Bacteroidales	P3	CAJOQB01	Unassigned	77.69	92.3565	96.51	1.08	0	2724758	29721	57_1	SRR28788453
MAG113	Bacteria	Bacillota	Bacilli	Erysipelotrichales	Erysipelotrichaceae	UBA636	Unassigned	N/A	47.7062	54.76	1.9	50	745465	93853	281_0	SRR28788442
MAG114	Bacteria	Bacteroidota	Bacteroidia	Bacteroidales	P3	UBA1711	Unassigned	N/A	76.7624	82.22	1.34	0	1834183	29155	95_0	SRR28788314
MAG115	Bacteria	Campylobacterota	Campylobacteria	Campylobacterales	Campylobacteraceae	Campylobacter	Unassigned	87.25	84.4134	95	2.85	62.5	1578626	5633	11_1	SRR28788303
MAG116	Bacteria	Bacteroidota	Bacteroidia	Bacteroidales	Muribaculaceae	CAG-873	CAG-873 sp004553485	97.82	84.1925	88.81	1.26	40	2049824	21732	35_2	SRR28788292
MAG117	Bacteria	Bacteroidota	Bacteroidia	Bacteroidales	UBA932	Cryptobacteroides	Unassigned	77.79	47.9597	53.84	1.42	37.5	1033720	2261	71_0	SRR28788281
MAG118	Bacteria	Bacillota_A	Clostridia	Oscillospirales	Oscillospiraceae	Limivicinus	Unassigned	N/A	20.7009	66.32	9.79	26.32	1465630	3079	586_0	SRR28788427
MAG120	Bacteria	Bacillota	Bacilli	ML615J-28	CAG-698	CAG-698	CAG-698 sp000431235	98.75	67.6862	93.33	5.33	0	2348629	9825	282_0	SRR28788416
MAG122	Bacteria	Bacillota_A	Clostridia	Oscillospirales	Acutalibacteraceae	SIG575	Unassigned	N/A	89.9421	92.83	0.89	50	2144437	16373	497_0	SRR28788026
MAG123	Bacteria	Bacillota_A	Clostridia	Oscillospirales	Acutalibacteraceae	Eubacterium_R	Unassigned	77.9	31.0566	52.04	5.17	80	996983	2762	449_1	SRR28788117
MAG124	Bacteria	Bacteroidota	Bacteroidia	Bacteroidales	P3	CAJOQB01	Unassigned	77.77	75.9978	80.54	1.08	0	2138727	4961	57_2	SRR28788106
MAG125	Bacteria	Bacillota_A	Clostridia	Peptostreptococcales	Anaerovoracaceae	RUG11894	Unassigned	89.27	48.2184	56.96	2.36	100	990103	2381	590_1	SRR28788095
MAG127	Bacteria	Bacteroidota	Bacteroidia	Bacteroidales	Bacteroidaceae	Alloprevotella	Unassigned	77.72	66.6345	69.85	0.94	25	2317401	30126	153_0	SRR28788084
MAG128	Bacteria	Bacteroidota	Bacteroidia	Bacteroidales	ML635J-15	Bact-19	Bact-19 sp902776565	95.55	94.8326	98.12	0.9	0	3289976	25424	235_1	SRR28788629
MAG129	Bacteria	Bacillota_B	Peptococcia	Peptococcales	Peptococcaceae	Unassigned	Unassigned	N/A	49.2882	65.19	3.53	25	1430924	5145	416_0	SRR28788618
MAG13	Bacteria	Bacillota_A	Clostridia	Oscillospirales	Acutalibacteraceae	Eubacterium_R	Unassigned	N/A	55.237	78.49	5.83	88.24	1570103	3056	452_6	SRR28788607
MAG130	Bacteria	Bacteroidota	Bacteroidia	Bacteroidales	UBA932	Cryptobacteroides	Unassigned	N/A	33.8499	52.04	4.14	40	1617343	4872	90_0	SRR28788018
MAG132	Bacteria	Bacillota_A	Clostridia	Oscillospirales	Oscillospiraceae	Dysosmobacter	Unassigned	N/A	77.1958	90.57	3.02	25	2049976	8350	570_0	SRR28788007
MAG133	Bacteria	Bacillota_A	Clostridia	Oscillospirales	Oscillospiraceae	CAG-170	Unassigned	N/A	77.3622	87.53	2.54	66.67	1530637	4546	522_0	SRR28787995
MAG134	Bacteria	Verrucomicrobiota	Verrucomicrobiae	Verrucomicrobiales	Akkermansiaceae	Akkermansia	Unassigned	N/A	79.4404	88.67	2.33	62.5	2160637	8096	620_1	SRR28787984
MAG135	Bacteria	Bacillota_A	Clostridia	Oscillospirales	Oscillospiraceae	Faecousia	Unassigned	N/A	24.0738	58.31	8.54	90	1678061	3432	540_0	SRR28788075
MAG137	Bacteria	Bacteroidota	Bacteroidia	Bacteroidales	Bacteroidaceae	Alloprevotella	Unassigned	77.19	30.3673	52.74	5.17	50	1566112	5817	147_0	SRR28788064
MAG138	Bacteria	Bacillota_A	Clostridia	Oscillospirales	Oscillospiraceae	Limivicinus	Unassigned	86.11	86.5961	88.25	0.58	33.33	1935000	12180	550_0	SRR28788053
MAG139	Bacteria	Bacillota_A	Clostridia	Oscillospirales	Acutalibacteraceae	CAG-488	Unassigned	N/A	34.4374	63.39	6.33	31.43	1775159	2488	476_1	SRR28788042
MAG14	Bacteria	Bacteroidota	Bacteroidia	Bacteroidales	ML635J-15	Bact-19	Bact-19 sp902776565	93.02	55.7186	80.45	5.11	0	2299973	4141	235_2	SRR28788587
MAG140	Bacteria	Pseudomonadota	Gammaproteobacteria	Enterobacterales_A	Succinivibrionaceae	Succinivibrio	Succinivibrio sp900316175	97.03	52.0529	63.92	2.56	9.52	1289003	2282	247_1	SRR28788576
MAG141	Bacteria	Deferribacterota	Deferribacteres	Deferribacterales	Mucispirillaceae	Unassigned	Unassigned	N/A	87.6383	94.97	1.87	0	1748102	10825	246_1	SRR28788565
MAG143	Bacteria	Bacteroidota	Bacteroidia	Bacteroidales	P3	UBA1711	Unassigned	79.77	48.3958	68.31	4.3	20	1418048	2702	52_0	SRR28787976
MAG144	Bacteria	Bacillota_A	Clostridia	Oscillospirales	Acutalibacteraceae	Eubacterium_R	Unassigned	N/A	81.5148	93.69	2.99	57.14	1706271	12963	455_0	SRR28787964
MAG145	Bacteria	Bacteroidota	Bacteroidia	Bacteroidales	Bacteroidaceae	UBA4293	UBA4293 sp024401095	96.74	71.1447	84.89	3.14	28.57	2658478	12450	124_4	SRR28787953
MAG146	Bacteria	Bacillota_A	Clostridia	Oscillospirales	CAG-272	Unassigned	Unassigned	N/A	51.9516	68.49	3.69	33.33	1044701	2205	529_0	SRR28787942
MAG147	Bacteria	Bacteroidota	Bacteroidia	Bacteroidales	P3	UBA1711	Unassigned	N/A	64.5696	69.15	1.34	100	1796365	3461	64_1	SRR28788272
MAG148	Bacteria	Bacillota_A	Clostridia	Oscillospirales	Ruminococcaceae	Gemmiger	Unassigned	N/A	48.2793	66.53	3.87	7.69	1326582	3831	593_0	SRR28788261
MAG149	Bacteria	Verrucomicrobiota	Kiritimatiellia	RFP12	UBA1067	UBA1067	Unassigned	N/A	36.4216	59.86	4.88	6.67	2580551	1787	513_1	SRR28788256
MAG15	Bacteria	Bacillota	Bacilli	RF39	UBA660	UBA3789	Unassigned	91.11	68.5958	78.65	2.25	0	1150456	23533	290_0	SRR28788255
MAG152	Bacteria	Bacteroidota	Bacteroidia	Bacteroidales	UBA3663	UBA3663	Unassigned	N/A	46.8238	51.88	1.72	100	1317091	4288	165_1	SRR28788254
MAG153	Bacteria	Bacillota_A	Clostridia	Christensenellales	CAG-138	SFEL01	SFEL01 sp004557245	97.94	79.0025	89.16	2.45	50	1522083	5189	520_2	SRR28788253
MAG154	Bacteria	Bacillota_A	Clostridia	Oscillospirales	Oscillospiraceae	UBA738	UBA738 sp018065965	97.86	81.063	91.48	2.48	0	1683759	9108	576_1	SRR28788252
MAG155	Bacteria	Bacteroidota	Bacteroidia	Bacteroidales	Muribaculaceae	Sodaliphilus	Unassigned	93.59	55.017	65.39	2.33	22.22	2119893	3152	37_7	SRR28788250
MAG156	Bacteria	Bacteroidota	Bacteroidia	Bacteroidales	UBA932	Cryptobacteroides	Cryptobacteroides sp024398075	97.4	57.1396	84.6	6.35	37.21	2017933	6966	105_4	SRR28788249
MAG157	Bacteria	Verrucomicrobiota	Kiritimatiellia	RFP12	UBA1067	UBA1067	Unassigned	84.92	60.7957	80.03	4.63	63.64	1676073	8287	510_0	SRR28788248
MAG158	Bacteria	Bacteroidota	Bacteroidia	Bacteroidales	WCHB1-69	F23-D06	Unassigned	80.26	94.3525	95.86	0.56	0	2692618	36729	46_3	SRR28788247
MAG159	Bacteria	Bacteroidota	Bacteroidia	Bacteroidales	Bacteroidaceae	Prevotella	Unassigned	N/A	55.7533	60.48	1.21	12.5	2317079	21092	192_1	SRR28788246
MAG160	Bacteria	Verrucomicrobiota	Verrucomicrobiae	Verrucomicrobiales	Akkermansiaceae	Akkermansia	Unassigned	84.28	55.4576	82.03	6.39	71.43	1858805	4041	627_2	SRR28788245
MAG161	Bacteria	Bacillota_A	Clostridia	Christensenellales	CAG-74	RUG740	Unassigned	79.54	16.3081	58.6	9.5	47.37	1976960	2488	603_0	SRR28788244
MAG162	Bacteria	Verrucomicrobiota	Kiritimatiellia	RFP12	UBA1067	UBA1067	Unassigned	N/A	53.2288	76.17	4.81	0	1769389	15765	516_0	SRR28788243
MAG163	Bacteria	Bacteroidota	Bacteroidia	Bacteroidales	WCHB1-69	F23-D06	F23-D06 sp017540505	96.11	83.3775	88.63	1.34	25	2312015	16029	73_0	SRR28788242
MAG164	Bacteria	Bacteroidota	Bacteroidia	Bacteroidales	Bacteroidaceae	Prevotella	Unassigned	N/A	78.7009	90.01	2.56	7.69	2966815	36989	195_0	SRR28788241
MAG165	Bacteria	Bacteroidota	Bacteroidia	Bacteroidales	UBA932	Cryptobacteroides	Unassigned	76.6	63.7896	74.4	2.59	50	1502611	11729	69_0	SRR28788401
MAG166	Bacteria	Bacteroidota	Bacteroidia	Bacteroidales	UBA932	Cryptobacteroides	Unassigned	80.34	77.1653	94.29	3.81	20	2498852	20259	88_0	SRR28788400
MAG167	Bacteria	Bacillota_A	Clostridia	Oscillospirales	Acutalibacteraceae	CAG-488	Unassigned	N/A	92.1486	93.29	0.56	100	2448690	15037	477_0	SRR28788399
MAG169	Bacteria	Bacteroidota	Bacteroidia	Bacteroidales	Muribaculaceae	Sodaliphilus	Unassigned	N/A	86.0238	87.36	0.77	33.33	2399185	32548	31_1	SRR28788398
MAG17	Bacteria	Bacteroidota	Bacteroidia	Bacteroidales	Bacteroidaceae	Prevotella	Unassigned	N/A	45.4836	58.25	2.72	0	2065685	4439	185_1	SRR28788397
MAG173	Bacteria	Bacteroidota	Bacteroidia	Bacteroidales	UBA932	Cryptobacteroides	Unassigned	82.9	75.7846	86.67	2.48	22.22	1956214	8073	77_0	SRR28788396
MAG174	Bacteria	Bacillota_A	Clostridia	Lachnospirales	Lachnospiraceae	Unassigned	Unassigned	N/A	66.3297	82.71	3.76	40	2212848	6476	391_0	SRR28788395
MAG175	Bacteria	Bacteroidota	Bacteroidia	Bacteroidales	UBA932	Cryptobacteroides	Unassigned	81.95	88.5999	94.96	1.59	25	2920506	23168	92_0	SRR28788394
MAG176	Bacteria	Bacillota_A	Clostridia	Oscillospirales	Acutalibacteraceae	UBA6857	UBA6857 sp934511365	98.6	87.5923	89.82	0.86	100	1975491	25391	474_0	SRR28788393
MAG178	Bacteria	Verrucomicrobiota	Verrucomicrobiae	Verrucomicrobiales	Akkermansiaceae	Akkermansia	Unassigned	86.37	86.0837	91.61	1.36	0	2376018	33688	625_1	SRR28788392
MAG179	Bacteria	Spirochaetota	Spirochaetia	Treponematales	Treponemataceae	Treponema_D	Unassigned	79.28	60.3928	91.76	6.65	13.33	3367777	9389	279_0	SRR28788390
MAG18	Bacteria	Bacteroidota	Bacteroidia	Bacteroidales	Bacteroidaceae	UBA4334	Unassigned	78.58	61.3535	67.24	1.72	100	2351499	9267	168_1	SRR28788389
MAG180	Bacteria	Bacteroidota	Bacteroidia	Bacteroidales	UBA932	Cryptobacteroides	Unassigned	77.65	77.282	81.08	1.35	80	1446468	5319	98_1	SRR28788388
MAG181	Bacteria	Fibrobacterota	Fibrobacteria	Fibrobacterales	Fibrobacteraceae	UBA1765	Unassigned	85.98	58.544	76.19	3.98	36.36	2206625	3924	252_0	SRR28788387
MAG182	Bacteria	Pseudomonadota	Gammaproteobacteria	Enterobacterales_A	Succinivibrionaceae	Succinivibrio	Succinivibrio sp900316175	97.82	50.9412	80.75	7.11	70.59	1624443	2658	247_2	SRR28788386
MAG183	Bacteria	Bacillota_A	Clostridia	Oscillospirales	Oscillospiraceae	ER4	ER4 sp900317525	97.55	71.2551	77.79	1.85	50	1284682	3706	559_1	SRR28788385
MAG184	Bacteria	Bacteroidota	Bacteroidia	Bacteroidales	Bacteroidaceae	Prevotella	Unassigned	82.44	54.7684	66.52	2.87	63.64	2598653	3341	187_3	SRR28788384
MAG185	Bacteria	Bacillota_A	Clostridia	Christensenellales	CAG-74	Ventricola	Unassigned	81.73	57.8973	96.67	8.61	38.1	3085498	9416	545_0	SRR28788383
MAG186	Bacteria	Bacteroidota	Bacteroidia	Bacteroidales	Bacteroidaceae	Alloprevotella	Unassigned	77.4	82.5835	86.83	1.07	20	1894873	5742	145_1	SRR28788382
MAG187	Bacteria	Bacteroidota	Bacteroidia	Bacteroidales	UBA932	Cryptobacteroides	Cryptobacteroides sp024398075	97.3	69.6033	85.67	3.79	26.67	2253407	5333	105_3	SRR28788381
MAG188	Bacteria	Patescibacteria	Saccharimonadia	Saccharimonadales	Nanosynbacteraceae	Nanosynbacter	Unassigned	92.78	35.5526	56.21	4.65	40	615077	2787	490_0	SRR28788379
MAG189	Bacteria	Bacillota_A	Clostridia	Lachnospirales	Lachnospiraceae	Unassigned	Unassigned	N/A	48.9039	52.39	0.97	66.67	793621	2596	245_0	SRR28788378
MAG19	Bacteria	Bacteroidota	Bacteroidia	Bacteroidales	Bacteroidaceae	Prevotella	Unassigned	84.08	66.3496	96.07	6.2	0	3811580	34606	187_1	SRR28788377
MAG190	Bacteria	Bacillota	Bacilli	RFN20	CAG-826	UBA3207	Unassigned	N/A	74.1077	73.03	0	0	630787	13661	228_0	SRR28788376
MAG191	Bacteria	Bacteroidota	Bacteroidia	Bacteroidales	Paludibacteraceae	RF16	Unassigned	77.8	94.9254	96.51	0.54	0	1766645	16247	207_0	SRR28788375
MAG192	Bacteria	Bacteroidota	Bacteroidia	Bacteroidales	Bacteroidaceae	Prevotella	Unassigned	79.34	63.8071	86.37	5.18	42.86	2766844	16367	199_0	SRR28788374
MAG193	Bacteria	Bacillota_A	Clostridia	Oscillospirales	Oscillospiraceae	Dysosmobacter	Dysosmobacter sp024404295	98.22	87.5183	91.52	1.34	50	1568054	11244	546_1	SRR28788373
MAG194	Bacteria	Bacillota	Bacilli	RF39	UBA660	CAG-611	CAG-611 sp900552235	98.28	75.9945	86.12	2.25	0	989165	16940	287_1	SRR28788372
MAG196	Bacteria	Bacillota_A	Clostridia	Oscillospirales	Oscillospiraceae	Dysosmobacter	Dysosmobacter sp004553545	97.43	77.3558	90.11	2.91	33.33	1990690	4283	575_0	SRR28788371
MAG197	Bacteria	Bacillota_A	Clostridia	Lachnospirales	Bianqueaceae	RUG760	Unassigned	79.15	59.1284	64.95	1.59	25	1773016	2876	356_2	SRR28788370
MAG198	Bacteria	Bacillota_A	Clostridia	Lachnospirales	Lachnospiraceae	UBA6987	Unassigned	80.27	42.1477	55.14	2.85	20	1066796	2267	401_0	SRR28788368
MAG199	Bacteria	Bacteroidota	Bacteroidia	Bacteroidales	UBA932	Bact-11	Unassigned	80.48	92.1189	91.89	0.24	100	1587755	22796	75_0	SRR28788367
MAG2	Bacteria	Bacillota_A	Clostridia	Oscillospirales	Acutalibacteraceae	RGIG9287	Unassigned	N/A	53.6354	55.06	0.67	100	806625	30958	12_0	SRR28788366
MAG20	Bacteria	Bacillota_A	Clostridia	Oscillospirales	Oscillospiraceae	Faecousia	Unassigned	77.61	73.779	91.75	3.94	20	2193618	7279	538_2	SRR28788365
MAG201	Bacteria	Bacillota_A	Clostridia	Oscillospirales	Oscillospiraceae	UBA738	UBA738 sp934533005	96.34	69.773	89.57	4.52	11.11	2350240	39153	560_1	SRR28788364
MAG202	Bacteria	Bacteroidota	Bacteroidia	Bacteroidales	Paludibacteraceae	UBA1723	Unassigned	N/A	79.2837	89.3	2.51	57.14	3317183	15097	26_0	SRR28788363
MAG204	Bacteria	Bacteroidota	Bacteroidia	Bacteroidales	Bacteroidaceae	UBA4372	UBA4372 sp018065005	97.6	72.8098	89.2	3.61	6.67	2493942	65776	155_2	SRR28788362
MAG206	Bacteria	Bacteroidota	Bacteroidia	Bacteroidales	Bacteroidaceae	UBA4372	UBA4372 sp018065005	97.72	69.6901	77.35	1.75	16.67	2010626	3773	155_4	SRR28788361
MAG207	Bacteria	Bacteroidota	Bacteroidia	Bacteroidales	Bacteroidaceae	Prevotella	Unassigned	N/A	67.0113	97.41	6.9	41.18	3698170	31605	186_0	SRR28788360
MAG208	Bacteria	Bacteroidota	Bacteroidia	Bacteroidales	UBA932	Cryptobacteroides	Cryptobacteroides sp018064625	95.17	83.5185	88.56	1.46	80	2136980	14491	109_1	SRR28788240
MAG209	Bacteria	Bacillota	Bacilli	Erysipelotrichales	Erysipelotrichaceae	Floccifex	Unassigned	79.61	64.1546	96.63	6.84	9.09	2314292	15338	299_0	SRR28788238
MAG21	Bacteria	Bacillota_A	Clostridia	Lachnospirales	Lachnospiraceae	Agathobacter	Agathobacter sp900543445	96.17	70.168	83.54	3.21	50	2071878	13366	399_0	SRR28788237
MAG210	Bacteria	Bacteroidota	Bacteroidia	Bacteroidales	Muribaculaceae	Sodaliphilus	Unassigned	94.23	47.063	52.86	1.34	20	1421108	1778	37_1	SRR28788236
MAG211	Bacteria	Bacillota	Bacilli	RF39	UBA660	RGIG8386	Unassigned	N/A	81.4777	86.14	1.12	0	928487	7169	308_0	SRR28788235
MAG213	Bacteria	Bacillota_C	Negativicutes	Veillonellales	Veillonellaceae	CAMBIX01	CAMBIX01 sp945867815	98.73	50.3708	55.71	1.2	0	927432	2003	22_0	SRR28788234
MAG214	Bacteria	Bacteroidota	Bacteroidia	Bacteroidales	Bacteroidaceae	Prevotella	Unassigned	N/A	71.8295	69.92	0	0	1885989	6513	190_1	SRR28788233
MAG215	Bacteria	Bacillota_A	Clostridia	Oscillospirales	Ruminococcaceae	Faecalibacterium	Faecalibacterium prausnitzii_E	97.69	67.6542	70.83	1.25	100	1425181	4397	591_1	SRR28788232
MAG216	Bacteria	Bacteroidota	Bacteroidia	Bacteroidales	UBA3663	UBA3663	Unassigned	N/A	70.1228	84.97	3.27	7.69	3601024	30386	162_3	SRR28788231
MAG217	Bacteria	Bacillota_A	Clostridia	Oscillospirales	CAG-382	UBA1752	Unassigned	N/A	59.323	75.95	3.91	55.56	1524372	3028	523_0	SRR28788230
MAG219	Bacteria	Bacillota_A	Clostridia	Lachnospirales	Lachnospiraceae	JAKSSF01	Unassigned	85.29	45.1572	65.55	4.46	27.27	1346930	2301	334_2	SRR28788229
MAG220	Bacteria	Bacteroidota	Bacteroidia	Bacteroidales	P3	Phil12	Unassigned	90.78	86.0113	87.69	0.54	0	1754806	10533	303_3	SRR28788227
MAG221	Bacteria	Bacillota_A	Clostridia	Lachnospirales	Lachnospiraceae	RGIG1934	Unassigned	78.28	64.1555	72.07	1.75	0	1722982	4477	335_0	SRR28788226
MAG222	Bacteria	Bacillota	Bacilli	Bacillales	Planococcaceae	Caryophanon	Unassigned	93.08	45.4047	60.62	3.67	66.67	1842734	2269	6_0	SRR28788225
MAG223	Bacteria	Bacteroidota	Bacteroidia	Bacteroidales	UBA3663	UBA3663	Unassigned	N/A	76.5847	86.36	2.26	12.5	3697396	29137	162_1	SRR28788224
MAG224	Bacteria	Bacteroidota	Bacteroidia	Bacteroidales	Bacteroidaceae	Alloprevotella	Unassigned	N/A	10.5131	51.19	8.93	37.5	1571303	1693	150_1	SRR28788223
MAG225	Bacteria	Bacteroidota	Bacteroidia	Bacteroidales	Bacteroidaceae	UBA4372	Unassigned	83.66	78.4449	83.66	1.3	25	2230266	7940	133_0	SRR28788222
MAG227	Bacteria	Verrucomicrobiota	Verrucomicrobiae	Verrucomicrobiales	Akkermansiaceae	Akkermansia	Unassigned	85.42	79.6506	90.48	2.72	60	2369453	18078	627_3	SRR28788221
MAG228	Bacteria	Bacteroidota	Bacteroidia	Bacteroidales	P3	UBA1711	Unassigned	81.76	86.5933	96.1	2.15	0	2353179	29284	62_1	SRR28788220
MAG23	Bacteria	Bacillota_A	Clostridia	Lachnospirales	Lachnospiraceae	Unassigned	Unassigned	N/A	80.8948	89.57	2.03	14.29	1754588	22360	373_0	SRR28788219
MAG230	Bacteria	Bacillota_A	Clostridia	Oscillospirales	Acutalibacteraceae	Ruminococcus_E	Unassigned	79.77	83.9029	90.88	1.92	40	1481981	4943	466_1	SRR28788218
MAG231	Bacteria	Bacillota_A	Clostridia	Peptostreptococcales	Anaerovoracaceae	JAKSSR01	JAKSSR01 sp024402995	97.36	57.8183	78.61	4.61	30	1392293	5377	434_0	SRR28788216
MAG232	Bacteria	Bacteroidota	Bacteroidia	Bacteroidales	Paludibacteraceae	W0P28-013	Unassigned	77.57	80.5459	85.02	1.61	100	1595504	8328	206_1	SRR28788215
MAG233	Bacteria	Verrucomicrobiota	Kiritimatiellia	RFP12	UBA1067	UBA1067	Unassigned	N/A	55.6936	63.88	2.06	50	2891921	14034	514_0	SRR28788214
MAG234	Bacteria	Bacillota_A	Clostridia	Lachnospirales	Lachnospiraceae	UBA1712	Unassigned	83.63	27.7734	51.12	5.11	30	1013590	2093	343_0	SRR28788213
MAG236	Bacteria	Bacteroidota	Bacteroidia	Bacteroidales	F082	Limimorpha	Limimorpha sp900318085	96.13	83.9527	85.52	0.81	50	3079949	14034	72_1	SRR28788212
MAG237	Bacteria	Bacillota	Bacilli	Lactobacillales	Lactobacillaceae	Lactobacillus	Lactobacillus crispatus	97.73	67.2919	87.53	5.08	80.95	1669584	12002	233_0	SRR28788211
MAG238	Bacteria	Bacteroidota	Bacteroidia	Bacteroidales	Bacteroidaceae	UBA1189	Unassigned	N/A	55.3982	66.38	2.35	0	2102371	3284	222_0	SRR28788210
MAG239	Bacteria	Pseudomonadota	Gammaproteobacteria	Burkholderiales	Burkholderiaceae_A	Duodenibacillus	Unassigned	N/A	50.5436	58.86	1.99	50	1100974	1808	319_0	SRR28788209
MAG240	Bacteria	Bacteroidota	Bacteroidia	Bacteroidales	Muribaculaceae	Sodaliphilus	Unassigned	94.35	68.8519	76.71	1.95	57.14	2335740	3431	37_2	SRR28788208
MAG241	Bacteria	Bacillota_A	Clostridia	Oscillospirales	Acutalibacteraceae	Eubacterium_R	Unassigned	N/A	59.2314	78.41	4.37	42.86	1452869	3774	448_0	SRR28788207
MAG243	Bacteria	Spirochaetota	Spirochaetia	Treponematales	Treponemataceae	Treponema_D	Unassigned	N/A	72.5344	92.66	4.62	22.22	2484279	7618	266_1	SRR28788205
MAG244	Bacteria	Bacteroidota	Bacteroidia	Bacteroidales	Bacteroidaceae	Prevotella	Prevotella sp900543975	97.13	88.8622	89.89	0.46	0	2821317	33454	611_1	SRR28788204
MAG246	Bacteria	Bacteroidota	Bacteroidia	Bacteroidales	Bacteroidaceae	Alloprevotella	Unassigned	77.2	74.1012	86.1	2.98	60	3018482	16082	150_2	SRR28788203
MAG247	Bacteria	Bacillota	Bacilli	Mycoplasmatales	Mycoplasmoidaceae	RUG11194	Unassigned	83.43	58.7374	68.67	2.3	33.33	488422	3816	238_0	SRR28788202
MAG248	Bacteria	Bacteroidota	Bacteroidia	Bacteroidales	Paludibacteraceae	RF16	Unassigned	N/A	54.4709	55.91	0.54	0	1320553	31750	213_0	SRR28788201
MAG249	Bacteria	Bacillota_C	Negativicutes	Selenomonadales	Selenomonadaceae	CAMCDL01	CAMCDL01 sp945637225	95.55	78.3796	87.1	2.23	66.67	2299338	7342	323_4	SRR28788040
MAG25	Bacteria	Bacillota_A	Clostridia	Christensenellales	CAG-138	UBA3857	UBA3857 sp002392505	98	56.0077	76.69	4.62	33.33	1501783	5441	530_0	SRR28788039
MAG250	Bacteria	Bacillota_A	Clostridia	Oscillospirales	Ruminococcaceae	Ruminococcus_D	Ruminococcus_D sp900314975	97.75	19.8284	65.09	9.19	0	2600648	2274	487_0	SRR28788038
MAG251	Bacteria	Bacteroidota	Bacteroidia	Bacteroidales	UBA932	Cryptobacteroides	Unassigned	78.93	56.0332	71.38	3.29	5.56	2379548	6614	87_1	SRR28788037
MAG252	Bacteria	Bacillota_A	Clostridia	TANB77	CAG-508	CAG-492	Unassigned	84.91	53.8884	71.01	3.85	25	1605339	20505	294_0	SRR28788036
MAG255	Bacteria	Spirochaetota	Spirochaetia	Treponematales	Treponemataceae	Treponema_D	Unassigned	84.9	83.9669	94.03	2.45	40	2684586	24758	276_1	SRR28788034
MAG256	Bacteria	Bacteroidota	Bacteroidia	Bacteroidales	Bacteroidaceae	UBA4372	Unassigned	N/A	86.6369	88.56	0.74	50	3001629	62212	135_0	SRR28788033
MAG257	Bacteria	Bacillota_A	Clostridia	Oscillospirales	Ruminococcaceae	CALXEN01	Unassigned	N/A	82.9827	86.65	1.08	80	1926718	5216	595_0	SRR28788032
MAG26	Bacteria	Bacillota_A	Clostridia	Oscillospirales	Acutalibacteraceae	Eubacterium_R	Unassigned	N/A	93.67	94.26	0.67	100	1905759	14522	452_1	SRR28788031
MAG260	Bacteria	Bacteroidota	Bacteroidia	Bacteroidales	Bacteroidaceae	UBA4293	UBA4293 sp024401095	97.12	68.3148	77.95	2.29	25	2529654	29152	124_3	SRR28788030
MAG261	Bacteria	Bacillota_A	Clostridia	Lachnospirales	Lachnospiraceae	Blautia_A	Unassigned	77.9	73.5212	76.88	1.05	0	2210419	6023	355_1	SRR28788029
MAG263	Bacteria	Bacillota_A	Clostridia	Oscillospirales	Oscillospiraceae	Limivicinus	Unassigned	N/A	81.6865	80.2	0	0	1787348	89747	488_0	SRR28788028
MAG264	Bacteria	Bacillota_A	Clostridia	Oscillospirales	Acutalibacteraceae	Eubacterium_R	Unassigned	N/A	93.4956	96.64	1.03	66.67	2000691	41476	454_1	SRR28788027
MAG265	Bacteria	Bacteroidota	Bacteroidia	Bacteroidales	UBA932	Cryptobacteroides	Unassigned	N/A	82.4645	81.98	0.11	20	1749418	10114	102_0	SRR28788782
MAG266	Bacteria	Bacillota	Bacilli	RF39	UBA660	RUG11867	Unassigned	N/A	44.1438	76.89	6.74	0	982216	7721	288_0	SRR28788781
MAG267	Bacteria	Bacillota_A	Clostridia	Christensenellales	CAG-74	Unassigned	Unassigned	N/A	39.3165	51.75	2.63	0	1235314	2588	531_0	SRR28788779
MAG268	Bacteria	Bacillota_A	Clostridia	Lachnospirales	Lachnospiraceae	UBA7050	Unassigned	78.67	81.7103	86.61	1.43	83.33	1881216	12513	498_0	SRR28788778
MAG269	Bacteria	Bacillota_A	Clostridia	Oscillospirales	Oscillospiraceae	Limivicinus	Unassigned	77.51	58.6557	61.01	0.67	0	2284428	9361	483_0	SRR28788777
MAG27	Bacteria	Bacillota_A	Clostridia	Lachnospirales	Lachnospiraceae	UBA2868	Unassigned	N/A	72.5757	77.16	1.15	0	2463882	20481	330_0	SRR28788776
MAG270	Bacteria	Bacteroidota	Bacteroidia	Bacteroidales	Paludibacteraceae	RF16	Unassigned	76.98	78.006	82.33	1.08	0	1736280	13550	211_3	SRR28788775
MAG271	Bacteria	Bacillota_A	Clostridia	Oscillospirales	CAG-272	RGIG3925	RGIG3925 sp024404655	97.22	46.0878	67.07	4.77	42.86	2943779	4234	486_5	SRR28788774
MAG273	Bacteria	Bacteroidota	Bacteroidia	Bacteroidales	UBA932	Cryptobacteroides	Unassigned	N/A	40.6097	63.16	4.85	19.35	1217633	3180	104_0	SRR28788773
MAG274	Bacteria	Bacillota_A	Clostridia	Oscillospirales	Ruminococcaceae	Ruminococcus_D	Unassigned	78.36	55.8986	62.34	1.59	50	976963	2554	16_0	SRR28788772
MAG277	Bacteria	Bacillota	Bacilli	RF39	UBA660	CAG-605	CAG-605 sp934101445	96	77.0233	89.89	3.02	40	1339912	10730	285_0	SRR28788771
MAG278	Bacteria	Bacteroidota	Bacteroidia	Bacteroidales	Bacteroidaceae	UBA1786	UBA1786 sp900771425	97.87	55.493	61.65	1.55	50	1534152	4130	119_1	SRR28788770
MAG28	Bacteria	Bacillota_A	Clostridia	Christensenellales	Borkfalkiaceae	HGM11412	Unassigned	78.72	83.8724	88.91	1.28	33.33	1354246	7104	21_0	SRR28788767
MAG280	Bacteria	Bacteroidota	Bacteroidia	Bacteroidales	UBA932	Cryptobacteroides	Cryptobacteroides sp024402135	96.99	85.7926	90.71	1.27	16.67	2572911	26414	100_0	SRR28788766
MAG281	Bacteria	Bacillota	Bacilli	Lactobacillales	Streptococcaceae	Streptococcus	Unassigned	N/A	53.2253	68.05	3.25	23.53	1206744	2001	227_0	SRR28788765
MAG282	Bacteria	Bacillota_A	Clostridia	Oscillospirales	Ruminococcaceae	UMGS1668	Unassigned	N/A	74.9895	80.31	1.34	0	1360966	54831	489_0	SRR28788764
MAG283	Bacteria	Bacteroidota	Bacteroidia	Bacteroidales	Bacteroidaceae	UBA4334	Unassigned	78.9	55.5355	54.31	0	0	2132023	26973	169_0	SRR28788763
MAG284	Bacteria	Bacillota_A	Clostridia	Lachnospirales	Bianqueaceae	RUG760	Unassigned	77.65	59.4525	67.34	1.75	0	2220136	5070	360_0	SRR28788762
MAG285	Bacteria	Bacteroidota	Bacteroidia	Bacteroidales	Bacteroidaceae	UBA4293	Unassigned	80.81	11.2232	51.99	8.7	22.22	1401734	3803	126_2	SRR28788761
MAG286	Bacteria	Fibrobacterota	Fibrobacteria	Fibrobacterales	Fibrobacteraceae	UBA1765	Unassigned	84.07	76.262	86.23	2.75	100	2895277	11065	251_0	SRR28788760
MAG287	Bacteria	Pseudomonadota	Alphaproteobacteria	Sphingomonadales	Sphingomonadaceae	Novosphingobium	Unassigned	N/A	69.245	78.95	2.38	20	4327918	2649	28_1	SRR28788759
MAG288	Bacteria	Bacteroidota	Bacteroidia	Bacteroidales	Bacteroidaceae	Prevotella	Unassigned	N/A	60.4364	66.72	1.72	50	2169392	78114	127_0	SRR28788758
MAG289	Bacteria	Spirochaetota	Spirochaetia	Treponematales	Treponemataceae	Treponema_D	Unassigned	N/A	40.6701	71.41	6.47	10	2153367	8056	277_0	SRR28788556
MAG29	Bacteria	Bacteroidota	Bacteroidia	Bacteroidales	UBA932	Bact-11	Unassigned	N/A	54.8269	73.86	3.97	0	1482309	4109	99_0	SRR28788555
MAG290	Bacteria	Bacillota	Bacilli	Lactobacillales	Lactobacillaceae	Lactobacillus	Lactobacillus equicursoris	96.24	90.0238	91.28	0.7	33.33	1594590	10237	231_1	SRR28788554
MAG291	Bacteria	Bacillota_A	Clostridia	Oscillospirales	Acutalibacteraceae	Eubacterium_R	Unassigned	N/A	85.5936	90.13	1.48	66.67	1648009	5655	438_1	SRR28788553
MAG292	Bacteria	Bacteroidota	Bacteroidia	Bacteroidales	Bacteroidaceae	Prevotella	Unassigned	N/A	57.9997	56.9	0	0	1502681	15112	129_1	SRR28788552
MAG293	Bacteria	Bacillota_A	Clostridia	Oscillospirales	Oscillospiraceae	F23-B02	Unassigned	N/A	88.7541	90.16	0.51	25	1572140	10308	581_1	SRR28788551
MAG294	Bacteria	Spirochaetota	Spirochaetia	Treponematales	Treponemataceae	Treponema_D	Unassigned	76.07	36.034	66.28	7.27	75	2232328	1919	258_2	SRR28788550
MAG295	Bacteria	Bacillota	Bacilli	Lactobacillales	Lactobacillaceae	Limosilactobacillus	Limosilactobacillus equigenerosi	96.92	71.0213	77.41	1.64	66.67	986975	2605	236_2	SRR28788549
MAG297	Bacteria	Bacteroidota	Bacteroidia	Bacteroidales	UBA932	Cryptobacteroides	Unassigned	75.81	56.6465	66.46	2.22	16.67	1758825	6498	91_0	SRR28788548
MAG298	Bacteria	Bacillota_A	Clostridia	Lachnospirales	Bianqueaceae	RUG760	Unassigned	76.99	56.6042	54.74	0	0	1593491	5259	356_1	SRR28788547
MAG299	Bacteria	Bacteroidota	Bacteroidia	Bacteroidales	WCHB1-69	UBA1195	Unassigned	N/A	49.1658	51.75	0.81	100	1059730	1957	36_0	SRR28788545
MAG3	Bacteria	Verrucomicrobiota	Verrucomicrobiae	Verrucomicrobiales	Akkermansiaceae	Akkermansia	Unassigned	88.35	87.0391	92.52	1.36	0	2073214	41517	623_0	SRR28788544
MAG30	Bacteria	Bacteroidota	Bacteroidia	Bacteroidales	Bacteroidaceae	Prevotella	Unassigned	N/A	67.522	71.09	1	42.86	1450037	9700	129_2	SRR28788543
MAG300	Bacteria	Bacteroidota	Bacteroidia	Bacteroidales	Bacteroidaceae	Prevotella	Unassigned	N/A	46.9651	81.88	7.44	14.58	2774491	24032	193_0	SRR28788542
MAG301	Bacteria	Synergistota	Synergistia	Synergistales	Synergistaceae	Unassigned	Unassigned	77.08	81.945	82.9	0.34	0	1561660	2951	506_1	SRR28788541
MAG302	Bacteria	Bacillota_A	Clostridia	Peptostreptococcales	Anaerovoracaceae	RUG11894	Unassigned	87.02	49.6141	55.59	1.42	33.33	1105898	1913	590_7	SRR28788540
MAG303	Bacteria	Bacillota_C	Negativicutes	Selenomonadales	Selenomonadaceae	UBA1799	Unassigned	76.9	87.8155	97.26	2.15	0	1802868	38992	518_0	SRR28788539
MAG304	Bacteria	Bacillota_A	Clostridia	Oscillospirales	Acutalibacteraceae	CALYOC01	Unassigned	76.17	50.8224	57.92	1.72	50	879878	1840	479_0	SRR28788538
MAG305	Bacteria	Bacillota_A	Clostridia	Oscillospirales	Acutalibacteraceae	Eubacterium_R	Unassigned	N/A	22.6416	51.2	6.9	75	1038802	3260	453_1	SRR28788537
MAG306	Bacteria	Bacteroidota	Bacteroidia	Bacteroidales	Paludibacteraceae	RF16	Unassigned	77.14	38.7042	78.23	8.55	22.86	2436799	33065	144_0	SRR28788536
MAG308	Bacteria	Verrucomicrobiota	Verrucomicrobiae	Opitutales	UBA9783	UBA3222	Unassigned	86.68	26.5254	55.75	6.94	68.75	862695	2445	9_2	SRR28788534
MAG309	Bacteria	Bacteroidota	Bacteroidia	Bacteroidales	UBA932	Cryptobacteroides	Unassigned	N/A	92.9735	91.67	0	0	2282831	38637	107_0	SRR28788533
MAG310	Bacteria	Bacteroidota	Bacteroidia	Bacteroidales	UBA932	Cryptobacteroides	Unassigned	80.81	88.4548	89.84	0.63	50	2082561	75772	81_0	SRR28788532
MAG311	Bacteria	Planctomycetota	Planctomycetia	Pirellulales	Thermoguttaceae	RUG369	Unassigned	94.69	76.2834	86.71	2.3	0	3976160	13390	628_0	SRR28788531
MAG312	Bacteria	Bacillota_A	Clostridia	Lachnospirales	Lachnospiraceae	UBA2868	Unassigned	N/A	67.9036	78.84	2.67	20	2148812	5690	342_1	SRR28788530
MAG313	Bacteria	Bacteroidota	Bacteroidia	Bacteroidales	Bacteroidaceae	Prevotella	Unassigned	N/A	48.3242	73.31	5.34	11.76	2739138	14206	192_2	SRR28788529
MAG315	Bacteria	Bacillota_A	Clostridia	Oscillospirales	Oscillospiraceae	Dysosmobacter	Unassigned	92.39	89.5516	95.3	1.57	66.67	1964813	12298	571_0	SRR28788528
MAG316	Bacteria	Bacillota	Bacilli	Erysipelotrichales	Erysipelotrichaceae	UBA636	Unassigned	76.99	58.7959	85.73	6.63	63.64	1417774	9797	313_1	SRR28788527
MAG317	Bacteria	Bacillota_A	Clostridia	Lachnospirales	Lachnospiraceae	UBA2868	Unassigned	N/A	64.9355	79.76	3.5	50	2241322	6776	393_0	SRR28788526
MAG318	Bacteria	Bacillota_A	Clostridia	Oscillospirales	Oscillospiraceae	F23-B02	F23-B02 sp002472405	98.8	92.1857	90.92	0.02	100	1985217	46922	589_0	SRR28788525
MAG319	Bacteria	Bacillota_A	Clostridia	Oscillospirales	Ruminococcaceae	RUG12519	Unassigned	75.26	43.7849	50.18	1.57	50	614487	2088	413_0	SRR28788523
MAG32	Bacteria	Bacillota_A	Clostridia	Lachnospirales	Lachnospiraceae	Unassigned	Unassigned	N/A	64.8205	83.86	4.17	21.43	2172886	6511	390_0	SRR28788522
MAG320	Bacteria	Bacteroidota	Bacteroidia	Bacteroidales	Bacteroidaceae	Alloprevotella	Unassigned	N/A	25.8201	50.66	6.19	83.33	1794950	7655	154_0	SRR28788521
MAG322	Bacteria	Bacillota_A	Clostridia	Oscillospirales	CAG-272	RGIG3925	RGIG3925 sp024404655	97.25	45.3774	55	2.07	0	2079137	2722	486_4	SRR28788520
MAG323	Bacteria	Bacteroidota	Bacteroidia	Bacteroidales	Bacteroidaceae	Prevotella	Unassigned	N/A	81.0142	92.18	2.65	30	3219260	36178	181_1	SRR28788519
MAG325	Bacteria	Bacteroidota	Bacteroidia	Bacteroidales	UBA932	Cryptobacteroides	Unassigned	78.78	58.7846	73.59	3.36	37.5	1578765	2813	85_1	SRR28788518
MAG326	Bacteria	Bacteroidota	Bacteroidia	Bacteroidales	Paludibacteraceae	RF16	Unassigned	91.27	49.8009	64.12	3.49	71.43	1173925	1803	78_0	SRR28788517
MAG327	Bacteria	Bacillota	Bacilli	RFN20	CAG-826	UBA3207	Unassigned	N/A	48.9011	62.65	3.37	66.67	882542	4882	229_0	SRR28788200
MAG33	Bacteria	Spirochaetota	Spirochaetia	Treponematales	Treponemataceae	UBA1240	UBA1240 sp024402495	98.13	67.4889	77.17	2.33	50	2073710	3871	256_0	SRR28788199
MAG330	Bacteria	Bacteroidota	Bacteroidia	Bacteroidales	UBA3663	UBA3663	Unassigned	N/A	57.7393	61.64	1.13	75	1963374	6076	159_0	SRR28788198
MAG331	Bacteria	Bacillota_A	Clostridia	Lachnospirales	Lachnospiraceae	Bariatricus	Unassigned	N/A	89.5066	92.23	0.97	0	2891461	17669	359_1	SRR28788196
MAG332	Bacteria	Bacillota_A	Clostridia	Peptostreptococcales	Anaerovoracaceae	UBA1764	Unassigned	77.94	47.6285	55.46	1.72	0	770074	3289	436_0	SRR28788195
MAG333	Bacteria	Bacillota_A	Clostridia	Lachnospirales	Lachnospiraceae	XBB1006	Unassigned	N/A	76.1528	87.77	2.7	33.33	2950464	8827	337_0	SRR28788194
MAG334	Bacteria	Bacteroidota	Bacteroidia	Bacteroidales	Bacteroidaceae	UBA4372	Unassigned	81.06	67.7289	83.61	3.53	13.33	2390595	37728	156_0	SRR28788193
MAG336	Archaea	Methanobacteriota	Methanobacteria	Methanobacteriales	Methanobacteriaceae	Methanobrevibacter	Unassigned	90.51	64.3278	90.52	6.62	90.91	2136312	5744	297_0	SRR28788192
MAG337	Bacteria	Bacteroidota	Bacteroidia	Bacteroidales	UBA932	Bact-11	Unassigned	N/A	77.5943	90.71	3.1	11.11	1867574	11824	103_1	SRR28788191
MAG338	Bacteria	Bacillota_A	Clostridia	Lachnospirales	Lachnospiraceae	UBA1712	Unassigned	78.68	78.0358	92.34	3.3	35.29	1894203	11025	407_1	SRR28788190
MAG339	Bacteria	Bacteroidota	Bacteroidia	Bacteroidales	Bacteroidaceae	Prevotella	Unassigned	N/A	53.4044	59.97	1.72	50	1938274	21321	196_0	SRR28788189
MAG34	Bacteria	Bacillota_A	Clostridia	Oscillospirales	Acutalibacteraceae	Eubacterium_R	Unassigned	N/A	72.783	75.89	1.13	60	1416263	5205	443_1	SRR28788188
MAG340	Bacteria	Bacteroidota	Bacteroidia	Bacteroidales	Paludibacteraceae	HGM05398	HGM05398 sp900767385	98.06	87.4884	91.45	1.08	0	1972034	71905	48_6	SRR28788187
MAG341	Bacteria	Bacteroidota	Bacteroidia	Bacteroidales	Paludibacteraceae	RF16	Unassigned	85.12	79.984	88.1	1.97	40	1548405	7447	208_0	SRR28788185
MAG342	Bacteria	Bacillota_A	Clostridia	Christensenellales	CAG-138	RUG472	RUG472 sp902786465	96.75	40.039	54.24	3.23	40	1013264	1968	527_0	SRR28788184
MAG344	Bacteria	Bacillota_A	Clostridia	Oscillospirales	Oscillospiraceae	Vescimonas	Vescimonas sp902388735	99.17	77.7477	81.76	1.01	0	1673490	11360	574_0	SRR28788183
MAG345	Bacteria	Bacteroidota	Bacteroidia	Bacteroidales	UBA3663	UBA3663	Unassigned	79.61	45.215	68.21	5.33	50	2542310	9121	163_0	SRR28788182
MAG346	Bacteria	Verrucomicrobiota	Kiritimatiellia	RFP12	UBA1067	UBA1067	Unassigned	N/A	60.3746	60.91	0.36	100	2527914	6155	515_0	SRR28788181
MAG347	Bacteria	Bacteroidota	Bacteroidia	Bacteroidales	Bacteroidaceae	Alloprevotella	Unassigned	87.17	83.1486	88.06	1.31	42.86	2314563	13621	141_1	SRR28788180
MAG348	Bacteria	Bacillota_A	Clostridia	Oscillospirales	Oscillospiraceae	Vescimonas	Vescimonas sp900556015	97.53	71.8895	84.15	2.91	40	1560672	17022	573_0	SRR28788179
MAG349	Bacteria	Spirochaetota	Spirochaetia	Treponematales	Treponemataceae	Treponema_D	Unassigned	76.14	56.5567	59.4	0.7	0	1769763	1965	261_0	SRR28788178
MAG350	Bacteria	Bacillota_A	Clostridia	Lachnospirales	Lachnospiraceae	UBA1258	Unassigned	76.9	16.9929	50.64	8.25	83.33	1839229	2731	394_0	SRR28788177
MAG351	Bacteria	Bacteroidota	Bacteroidia	Bacteroidales	F082	Limimorpha	Limimorpha sp902774295	96.98	91.2843	90.16	0	0	2171643	16924	29_0	SRR28788176
MAG352	Bacteria	Bacillota_A	Clostridia	Peptostreptococcales	Anaerovoracaceae	RUG11894	Unassigned	88.84	72.891	73.58	0.35	100	1248210	2524	590_2	SRR28788174
MAG353	Bacteria	Bacillota_A	Clostridia	Lachnospirales	Lachnospiraceae	JAILLW01	Unassigned	77.77	46.6459	91.76	9.3	3.12	2641635	14841	378_0	SRR28788173
MAG354	Bacteria	Bacillota_A	Clostridia	Oscillospirales	Butyricicoccaceae	UBA4644	Unassigned	N/A	71.089	73.15	0.67	0	1296846	36148	568_0	SRR28788172
MAG355	Bacteria	Bacteroidota	Bacteroidia	Bacteroidales	P3	UBA1711	Unassigned	80.79	74.3253	91.29	4.03	54.55	2018068	8994	62_2	SRR28788171
MAG356	Bacteria	Bacillota_A	Clostridia	Oscillospirales	Acutalibacteraceae	Eubacterium_R	Unassigned	N/A	87.6472	96.04	2.14	50	1986884	28469	453_3	SRR28788170
MAG357	Bacteria	Bacillota_A	Clostridia	Lachnospirales	Lachnospiraceae	Unassigned	Unassigned	N/A	55.4155	81.79	6.22	61.9	1418544	5377	382_1	SRR28788169
MAG359	Bacteria	Verrucomicrobiota	Verrucomicrobiae	Verrucomicrobiales	Akkermansiaceae	Akkermansia	Unassigned	80.72	77.7039	85.66	2.28	66.67	2100937	6971	621_1	SRR28788168
MAG36	Bacteria	Bacillota_A	Clostridia	Lachnospirales	Lachnospiraceae	UBA1712	Unassigned	N/A	63.2637	80.52	3.94	39.13	1379513	6080	344_0	SRR28788167
MAG360	Bacteria	Bacillota_A	Clostridia	Christensenellales	Borkfalkiaceae	UBA1259	Unassigned	88.25	45.1153	61.02	3.4	12.5	725787	2092	629_0	SRR28788166
MAG362	Bacteria	Bacillota	Bacilli	Erysipelotrichales	Erysipelotrichaceae	UBA636	Unassigned	N/A	53.6783	58.01	1.52	100	852337	3105	315_1	SRR28788165
MAG364	Bacteria	Bacillota	Bacilli	RF39	UBA660	CAJPPJ01	Unassigned	75.47	82.0548	86.67	1.33	0	646523	11356	8_1	SRR28788163
MAG366	Bacteria	Bacteroidota	Bacteroidia	Bacteroidales	Bacteroidaceae	Prevotella	Unassigned	N/A	81.3098	88.13	1.79	55.56	3153129	17806	194_2	SRR28788162
MAG368	Bacteria	Bacteroidota	Bacteroidia	Bacteroidales	Paludibacteraceae	UBA4345	Unassigned	81.49	68.5465	83.74	3.23	0	2882459	7817	23_0	SRR28788161
MAG37	Bacteria	Bacteroidota	Bacteroidia	Bacteroidales	Bacteroidaceae	Alloprevotella	Unassigned	77.62	81.2595	89.97	2.13	44.44	2035820	9242	145_5	SRR28788756
MAG370	Bacteria	Bacteroidota	Bacteroidia	Bacteroidales	UBA3663	UBA3663	Unassigned	N/A	75.1436	81.64	1.56	14.29	2460022	13846	173_0	SRR28788755
MAG371	Bacteria	Bacillota_A	Clostridia	Oscillospirales	CAG-382	UBA1752	Unassigned	80.26	59.4735	59.82	0.45	50	1211841	2244	534_1	SRR28788754
MAG372	Bacteria	Bacteroidota	Bacteroidia	Bacteroidales	WCHB1-69	F23-D06	Unassigned	79.65	46.9389	70.81	5.48	50	1812804	3612	46_1	SRR28788753
MAG373	Bacteria	Bacteroidota	Bacteroidia	Bacteroidales	Paludibacteraceae	UBA4345	UBA4345 sp024401645	98.33	86.8401	93.55	1.61	0	3571052	45740	24_0	SRR28788752
MAG374	Bacteria	Pseudomonadota	Gammaproteobacteria	Enterobacterales	Enterobacteriaceae	Escherichia	Escherichia coli	N/A	68.5696	84.16	3.61	47.62	3372330	2891	432_0	SRR28788751
MAG375	Bacteria	Bacillota_A	Clostridia	Oscillospirales	Ruminococcaceae	UMGS1668	UMGS1668 sp004556975	96.67	70.1412	85.79	4.03	62.5	1500418	9074	524_1	SRR28788750
MAG376	Bacteria	Bacteroidota	Bacteroidia	Bacteroidales	Bacteroidaceae	Prevotella	Unassigned	79.21	84.3261	88.24	1.05	0	2970520	44903	185_2	SRR28788748
MAG377	Bacteria	Bacteroidota	Bacteroidia	Bacteroidales	F082	Limimorpha	Unassigned	N/A	95.8184	94.53	0	0	1912754	36039	53_0	SRR28788747
MAG378	Bacteria	Bacteroidota	Bacteroidia	Bacteroidales	UBA3663	UBA3663	Unassigned	N/A	72.7612	71.55	0	0	3268809	25258	162_2	SRR28788746
MAG38	Bacteria	Bacillota_A	Clostridia	Christensenellales	CAG-74	SFHK01	Unassigned	79.62	86.4758	92.82	1.61	50	2572709	6049	535_0	SRR28788745
MAG380	Bacteria	Bacillota_A	Clostridia	Oscillospirales	Acutalibacteraceae	UBA5905	Unassigned	N/A	35.5391	72.08	7.46	0	1195408	3149	558_0	SRR28788744
MAG381	Bacteria	Pseudomonadota	Gammaproteobacteria	Burkholderiales	Burkholderiaceae_C	Paenalcaligenes	Unassigned	81.35	87.9043	95.58	2.07	28.57	2244002	14225	4_1	SRR28788743
MAG382	Bacteria	Bacteroidota	Bacteroidia	Bacteroidales	Paludibacteraceae	RF16	Unassigned	76.24	71.9991	90.41	4.21	10	2102900	27081	211_1	SRR28788742
MAG385	Bacteria	Bacillota_A	Clostridia	Oscillospirales	Acutalibacteraceae	Eubacterium_R	Unassigned	N/A	53.8254	55.85	0.67	100	1043913	1953	454_2	SRR28788741
MAG386	Bacteria	Bacteroidota	Bacteroidia	Bacteroidales	Bacteroidaceae	UBA4372	Unassigned	N/A	72.9533	79.3	1.49	20	1870877	3896	139_0	SRR28788740
MAG387	Bacteria	Bacteroidota	Bacteroidia	Bacteroidales	P3	UBA1711	Unassigned	83.96	50.8924	65.52	3.45	50	1547340	5953	63_0	SRR28788739
MAG388	Bacteria	Bacillota_A	Clostridia	Oscillospirales	Oscillospiraceae	Evtepia	Unassigned	N/A	39.9457	57.24	3.8	25	1082979	3100	578_0	SRR28788736
MAG389	Bacteria	Bacillota_A	Clostridia	Lachnospirales	Lachnospiraceae	UBA2868	Unassigned	79.81	50.4613	89.02	8.14	9.09	3524140	60627	404_0	SRR28788735
MAG39	Bacteria	Bacteroidota	Bacteroidia	Bacteroidales	Paludibacteraceae	RF16	RF16 sp024692565	95.62	88.0482	90.59	0.81	0	1750435	99161	215_0	SRR28788734
MAG390	Bacteria	Bacteroidota	Bacteroidia	Bacteroidales	Paludibacteraceae	RF16	Unassigned	76.84	82.0853	88.96	1.72	25	2176396	37210	212_0	SRR28788733
MAG391	Bacteria	Bacillota	Bacilli	RF39	UBA660	CAG-611	Unassigned	N/A	14.9014	56.18	8.43	0	1204813	5283	287_2	SRR28788732
MAG393	Bacteria	Bacillota_C	Negativicutes	Selenomonadales	Selenomonadaceae	CAMCDL01	CAMCDL01 sp945637225	95.77	36.524	60.74	5.4	38.46	1381304	2479	323_6	SRR28788731
MAG395	Bacteria	Bacteroidota	Bacteroidia	Bacteroidales	Paludibacteraceae	HGM05398	HGM05398 sp900767385	98.04	86.2484	92.92	1.61	0	2036276	54540	48_7	SRR28788730
MAG396	Bacteria	Bacteroidota	Bacteroidia	Bacteroidales	WCHB1-69	F23-D06	Unassigned	80.09	42.6003	52.6	2.15	0	1328574	3024	46_4	SRR28788729
MAG397	Bacteria	Bacteroidota	Bacteroidia	Bacteroidales	F082	Limimorpha	Unassigned	85.47	88.7097	92.74	1.08	0	2789362	52413	54_0	SRR28788728
MAG398	Bacteria	Bacteroidota	Bacteroidia	Bacteroidales	Bacteroidaceae	UBA4372	Unassigned	82.3	55.1187	62.07	1.62	0	2483953	18941	158_0	SRR28788727
MAG399	Bacteria	Bacillota_A	Clostridia	Oscillospirales	Oscillospiraceae	Limivicinus	Limivicinus sp003150355	96.88	70.2671	81.12	2.68	60	1653791	7213	552_0	SRR28788725
MAG4	Bacteria	Bacteroidota	Bacteroidia	Bacteroidales	Bacteroidaceae	Alloprevotella	Unassigned	77.24	57.91	67.71	2.21	25	1484090	2371	145_4	SRR28788724
MAG40	Bacteria	Bacteroidota	Bacteroidia	Bacteroidales	UBA932	Cryptobacteroides	Unassigned	81.04	78.8239	91.99	3.27	30	2893411	25341	79_1	SRR28788723
MAG400	Bacteria	Bacillota	Bacilli	RFN20	CAG-826	RUG14515	Unassigned	93.45	62.7164	62.7	0.16	0	826034	4101	549_0	SRR28788722
MAG401	Bacteria	Bacteroidota	Bacteroidia	Bacteroidales	Bacteroidaceae	UBA4334	Unassigned	N/A	57.4182	56.03	0	0	2006561	57075	167_1	SRR28788721
MAG402	Bacteria	Bacillota_A	Clostridia	Lachnospirales	Lachnospiraceae	Unassigned	Unassigned	N/A	85.8234	92.31	1.64	20	2114558	56346	385_1	SRR28788720
MAG405	Bacteria	Bacillota	Bacilli	Erysipelotrichales	Erysipelotrichaceae	Holdemanella	Holdemanella porci	99.01	63.7726	71.7	1.75	0	1208352	4218	300_0	SRR28788719
MAG406	Bacteria	Bacillota_A	Clostridia	Oscillospirales	Oscillospiraceae	Evtepia	Unassigned	N/A	64.6533	63.96	0	0	1221830	2326	579_0	SRR28788718
MAG407	Bacteria	Bacillota_A	Clostridia	Lachnospirales	Lachnospiraceae	UBA3282	Unassigned	92.88	65.2444	89.98	5.24	9.09	3135320	9042	403_0	SRR28788717
MAG408	Bacteria	Bacteroidota	Bacteroidia	Bacteroidales	P3	UBA1217	UBA1217 sp902788805	96.7	75.6724	82.85	1.79	0	2062947	3399	61_1	SRR28788359
MAG409	Bacteria	Bacteroidota	Bacteroidia	Bacteroidales	Bacteroidaceae	UBA6382	Unassigned	N/A	49.4833	64.26	3.45	50	1921973	2996	184_0	SRR28788357
MAG41	Bacteria	Bacteroidota	Bacteroidia	Bacteroidales	Bacteroidaceae	UBA4372	Unassigned	79.31	85.5691	89.51	1.05	0	3419645	39639	157_1	SRR28788356
MAG410	Bacteria	Bacillota_A	Clostridia	Lachnospirales	Lachnospiraceae	Unassigned	Unassigned	N/A	77.4163	84.87	2	18.18	1631245	23019	386_1	SRR28788355
MAG411	Bacteria	Bacillota_A	Clostridia	TANB77	CAG-508	Scatovivens	Unassigned	N/A	59.4711	70.64	2.52	11.11	1587079	19158	301_0	SRR28788354
MAG413	Bacteria	Bacillota_A	Clostridia	Saccharofermentanales	Saccharofermentanaceae	Saccharofermentans	Saccharofermentans sp015069205	96.11	99.9396	97.87	0	0	2228011	13423	427_1	SRR28788353
MAG415	Bacteria	Bacillota_A	Clostridia	Oscillospirales	Oscillospiraceae	Limivicinus	Unassigned	N/A	23.7288	52.84	6.04	0	1222438	14376	525_0	SRR28788352
MAG416	Bacteria	Bacillota_A	Clostridia	UBA1212	UBA1257	UBA1257	Unassigned	77.93	46.3774	70.85	5.13	9.09	1378508	2524	597_0	SRR28788351
MAG417	Bacteria	Patescibacteria	JAEDAM01	Absconditabacterales	Absconditicoccaceae	UBA3291	Unassigned	84.55	65.6628	64.73	0	0	965647	7007	117_0	SRR28788350
MAG42	Bacteria	Bacteroidota	Bacteroidia	Bacteroidales	Paludibacteraceae	RF16	Unassigned	77.39	73.4036	77.79	1.34	33.33	1878631	5296	143_1	SRR28788349
MAG421	Bacteria	Bacillota	Bacilli	Lactobacillales	Lactobacillaceae	Lactobacillus	Lactobacillus amylovorus	97.48	60.4829	71.18	2.92	71.43	1144955	4253	232_1	SRR28788348
MAG422	Bacteria	Bacillota_C	Negativicutes	Selenomonadales	Selenomonadaceae	CAMCDL01	CAMCDL01 sp945637225	96.93	63.7917	71.13	1.9	75	1477197	2840	323_3	SRR28788346
MAG423	Bacteria	Bacillota_A	Clostridia	Oscillospirales	Oscillospiraceae	Vescimonas	Unassigned	81.06	84.8575	89.6	1.57	66.67	1316770	12777	554_1	SRR28788345
MAG424	Bacteria	Bacillota_A	Clostridia	Lachnospirales	Lachnospiraceae	UBA2868	Unassigned	N/A	59.7432	83.89	5.18	11.43	2027832	20056	364_0	SRR28788344
MAG425	Bacteria	Verrucomicrobiota	Verrucomicrobiae	Verrucomicrobiales	Akkermansiaceae	Akkermansia	Unassigned	88.29	77.2981	82.42	1.48	83.33	1996758	11738	622_1	SRR28788343
MAG426	Bacteria	Bacteroidota	Bacteroidia	Bacteroidales	Paludibacteraceae	RF16	RF16 sp017443145	95.14	77.8247	81.74	1.08	50	1390772	7402	214_1	SRR28788342
MAG427	Bacteria	Verrucomicrobiota	Verrucomicrobiae	Verrucomicrobiales	Akkermansiaceae	Akkermansia	Unassigned	N/A	58.1484	76.79	3.96	11.11	1787107	2612	619_2	SRR28788341
MAG428	Bacteria	Bacillota_A	Clostridia	Oscillospirales	Acutalibacteraceae	UBA6857	Unassigned	N/A	89.418	88.12	0	0	2389511	37669	482_0	SRR28788340
MAG429	Bacteria	Bacillota_A	Clostridia	Lachnospirales	Lachnospiraceae	UBA1712	Unassigned	76.88	42.244	54.51	2.68	18.18	1037470	1877	407_3	SRR28788339
MAG43	Bacteria	Bacillota_A	Clostridia	Peptostreptococcales	Anaerovoracaceae	RUG099	Unassigned	82.14	48.1853	51.89	1.09	66.67	735312	10405	426_0	SRR28788338
MAG431	Bacteria	Bacillota_A	Clostridia	Lachnospirales	Lachnospiraceae	Unassigned	Unassigned	N/A	77.4471	79.22	0.63	0	2013781	54229	243_1	SRR28788337
MAG432	Bacteria	Bacillota	Bacilli	Lactobacillales	Lactobacillaceae	Ligilactobacillus	Ligilactobacillus hayakitensis	98.39	77.6734	88.61	2.62	44.44	1018979	9511	240_1	SRR28788335
MAG433	Bacteria	Bacteroidota	Bacteroidia	Bacteroidales	Bacteroidaceae	Prevotella	Unassigned	N/A	73.8239	77.36	1.05	50	2816215	22796	179_1	SRR28788334
MAG434	Bacteria	Bacillota_A	Clostridia	Oscillospirales	Oscillospiraceae	F23-B02	Unassigned	N/A	47.1767	61.29	3.5	76.92	1178477	2339	582_0	SRR28788333
MAG435	Bacteria	Bacteroidota	Bacteroidia	Bacteroidales	UBA932	Cryptobacteroides	Unassigned	79.73	74.9285	80.26	1.3	0	1957307	20752	113_0	SRR28788332
MAG436	Bacteria	Bacillota_C	Negativicutes	Selenomonadales	Selenomonadaceae	CAMCDL01	CAMCDL01 sp945637225	95.83	53.7431	74.39	5.06	76.92	1763595	3176	323_1	SRR28788331
MAG437	Bacteria	Bacillota_A	Clostridia	Oscillospirales	Ruminococcaceae	Ruminococcus	Unassigned	79.23	66.9007	76.46	2.36	57.14	2377272	5812	367_0	SRR28788330
MAG438	Bacteria	Bacteroidota	Bacteroidia	Bacteroidales	Paludibacteraceae	RF16	Unassigned	75.92	54.6666	68.46	3.05	25	1383583	2334	210_1	SRR28788329
MAG44	Bacteria	Bacillota	Bacilli	RFN20	CAG-826	SIG220	Unassigned	N/A	66.5022	76.4	2.25	0	834563	48352	230_0	SRR28788328
MAG441	Bacteria	Bacteroidota	Bacteroidia	Bacteroidales	Paludibacteraceae	HGM05398	HGM05398 sp900767385	97.92	80.6688	82.17	0.54	0	1816406	23855	48_4	SRR28788327
MAG442	Bacteria	Bacillota_A	Clostridia	Lachnospirales	Lachnospiraceae	Agathobacter	Unassigned	94.88	75.3536	91.5	3.67	28.57	2684933	19509	350_0	SRR28788326
MAG443	Bacteria	Verrucomicrobiota	Verrucomicrobiae	Verrucomicrobiales	Akkermansiaceae	Akkermansia	Unassigned	N/A	23.2156	53.12	6.8	50	1178087	2351	619_4	SRR28788324
MAG444	Bacteria	Bacillota_B	Peptococcia	Peptococcales	Peptococcaceae	UBA7185	Unassigned	N/A	62.3541	68.97	1.72	0	1428377	9130	415_1	SRR28788323
MAG445	Bacteria	Bacteroidota	Bacteroidia	Bacteroidales	Bacteroidaceae	UBA4372	Unassigned	N/A	56.073	70.9	3.28	20	2248501	6517	137_1	SRR28788322
MAG446	Bacteria	Bacillota	Bacilli	RF39	UBA660	UBA3789	UBA3789 sp902793315	96.24	36.7447	60.64	4.91	0	846701	1947	291_0	SRR28788321
MAG447	Bacteria	Bacillota_A	Clostridia	Clostridiales	Clostridiaceae	JG1575	Unassigned	N/A	42.8376	52.31	2.03	0	1683360	2164	433_0	SRR28788320
MAG448	Bacteria	Bacillota_A	Clostridia	Oscillospirales	Oscillospiraceae	Evtepia	Unassigned	N/A	86.3108	88.6	0.94	50	1560035	7505	577_1	SRR28788160
MAG449	Bacteria	Bacillota_A	Clostridia	Oscillospirales	Oscillospiraceae	JAMPGF01	Unassigned	77.58	40.1772	57.26	3.69	16	1302837	3417	587_0	SRR28788159
MAG45	Bacteria	Bacteroidota	Bacteroidia	Bacteroidales	UBA932	Cryptobacteroides	Unassigned	93.78	93.91	94.93	0.48	0	2573912	54951	74_2	SRR28788158
MAG450	Bacteria	Bacillota	Bacilli	Erysipelotrichales	Erysipelotrichaceae	RGIG5681	Unassigned	N/A	25.4803	52.87	7.07	100	985883	5763	305_3	SRR28788157
MAG451	Bacteria	Bacillota_C	Negativicutes	Selenomonadales	Selenomonadaceae	CAMCDL01	Unassigned	79.11	62.7326	72.62	2.29	33.33	1520119	3791	324_0	SRR28788156
MAG452	Bacteria	Bacillota	Bacilli	Erysipelotrichales	Erysipelotrichaceae	RGIG5681	Unassigned	78.66	51.1176	77.09	6.35	75	1216708	10236	305_1	SRR28788154
MAG453	Bacteria	Bacillota_A	Clostridia	Lachnospirales	Lachnospiraceae	VSOB01	Unassigned	N/A	93.6234	92.97	0.29	50	2025047	8127	376_1	SRR28788153
MAG455	Bacteria	Bacteroidota	Bacteroidia	Bacteroidales	WCHB1-69	UBA1756	Unassigned	N/A	88.5088	95.3	1.61	0	2605951	31450	42_0	SRR28788152
MAG457	Bacteria	Bacteroidota	Bacteroidia	Bacteroidales	Paludibacteraceae	RF16	Unassigned	78.62	82.8377	91.89	2.15	16.67	2167422	45559	224_0	SRR28788151
MAG458	Bacteria	Bacteroidota	Bacteroidia	Bacteroidales	Bacteroidaceae	Alloprevotella	Unassigned	77.26	84.7876	85.58	0.37	0	1872953	12449	145_3	SRR28788150
MAG459	Bacteria	Bacillota_A	Clostridia	Lachnospirales	Lachnospiraceae	Unassigned	Unassigned	N/A	81.3478	89.95	2	11.11	1877814	21439	385_2	SRR28788149
MAG46	Bacteria	Bacillota_A	Clostridia	Lachnospirales	Lachnospiraceae	Unassigned	Unassigned	N/A	77.3925	78.58	0.69	50	1928183	6783	492_1	SRR28788148
MAG461	Bacteria	Desulfobacterota	Desulfovibrionia	Desulfovibrionales	Desulfovibrionaceae	Desulfovibrio	Unassigned	N/A	38.0258	52.55	3.25	33.33	1763255	1841	610_0	SRR28788147
MAG462	Bacteria	Bacillota_A	Clostridia	Oscillospirales	Acutalibacteraceae	UBA6857	Unassigned	77.42	47.5544	83.55	8.64	75	2250419	2684	472_0	SRR28788146
MAG464	Bacteria	Bacillota_A	Clostridia	Oscillospirales	Acutalibacteraceae	Eubacterium_R	Unassigned	N/A	52.9844	56.01	0.89	75	1016044	3117	452_2	SRR28788145
MAG465	Bacteria	Bacillota_A	Clostridia	Peptostreptococcales	Anaerovoracaceae	RUG11894	Unassigned	89.36	39.8983	57.79	3.97	33.33	1011006	1779	590_9	SRR28788143
MAG467	Bacteria	Bacteroidota	Bacteroidia	Bacteroidales	Bacteroidaceae	UBA4372	Unassigned	76.77	76.9397	84.13	1.67	16.67	2432597	5529	38_1	SRR28788142
MAG468	Bacteria	Bacteroidota	Bacteroidia	Bacteroidales	UBA932	Cryptobacteroides	Unassigned	78.25	59.1612	77.76	4.05	16.67	1748190	8552	82_0	SRR28788141
MAG47	Bacteria	Bacillota_A	Clostridia	Oscillospirales	Acutalibacteraceae	CAG-488	Unassigned	81	56.7958	86.76	6.38	15.38	2724160	7746	478_0	SRR28788140
MAG470	Bacteria	Bacteroidota	Bacteroidia	Bacteroidales	WCHB1-69	F23-D06	Unassigned	80.56	80.3247	90.22	2.42	0	2394589	25570	45_1	SRR28788139
MAG471	Bacteria	Bacteroidota	Bacteroidia	Bacteroidales	UBA932	Cryptobacteroides	Cryptobacteroides sp018064625	96.16	23.0873	53.68	6.97	50	1491953	3346	109_3	SRR28788138
MAG473	Bacteria	Myxococcota	Bradymonadia	UBA4248	UBA4248	UBA4248	Unassigned	77.3	61.9383	69.14	1.67	20	3730800	4061	502_0	SRR28788137
MAG474	Bacteria	Bacteroidota	Bacteroidia	Bacteroidales	P3	UBA1711	UBA1711 sp900771365	98.55	88.2969	91.94	1.08	50	2644621	25933	65_1	SRR28788136
MAG475	Bacteria	Bacteroidota	Bacteroidia	Bacteroidales	Bacteroidaceae	UBA4372	Unassigned	77.34	49.2051	62.07	3.45	100	2177108	7084	137_2	SRR28788135
MAG476	Bacteria	Bacillota_A	Clostridia	Christensenellales	CAG-74	Ventricola	Unassigned	N/A	36.695	72.05	7.34	8	1794074	3130	543_0	SRR28788134
MAG477	Bacteria	Bacteroidota	Bacteroidia	Bacteroidales	Paludibacteraceae	RF16	Unassigned	N/A	67.146	81.67	3.23	16.67	2231108	14291	143_2	SRR28788132
MAG478	Bacteria	Bacteroidota	Bacteroidia	Bacteroidales	Bacteroidaceae	UBA4293	UBA4293 sp024401095	96.65	54.8172	57.73	0.82	16.67	1931267	12051	124_5	SRR28788131
MAG479	Bacteria	Bacteroidota	Bacteroidia	Bacteroidales	Muribaculaceae	Sodaliphilus	Unassigned	94.97	70.0373	70.25	0.38	100	2551189	39316	37_6	SRR28788130
MAG48	Bacteria	Bacillota	Bacilli	Erysipelotrichales	Erysipelotrichaceae	UBA636	Unassigned	N/A	71.3936	74.37	0.95	100	949631	4238	309_0	SRR28788129
MAG480	Bacteria	Spirochaetota	Spirochaetia	Treponematales	Treponemataceae	Treponema_D	Unassigned	N/A	53.7739	77.33	5.38	45.45	1783158	5990	274_1	SRR28788128
MAG481	Bacteria	Bacteroidota	Bacteroidia	Bacteroidales	Bacteroidaceae	Alloprevotella	Unassigned	76.89	67.3149	78.95	2.66	33.33	1663980	3440	145_2	SRR28788127
MAG482	Bacteria	Bacteroidota	Bacteroidia	Bacteroidales	Bacteroidaceae	UBA4372	Unassigned	78.54	80.5269	90.33	2.33	27.27	3124417	25298	136_0	SRR28788126
MAG483	Bacteria	Bacillota_A	Clostridia	Oscillospirales	Oscillospiraceae	ER4	ER4 sp000765235	96.84	55.0365	60.13	1.18	0	1554468	3917	562_0	SRR28788125
MAG484	Bacteria	Bacteroidota	Bacteroidia	Bacteroidales	F082	Limimorpha	Limimorpha sp024400455	97.13	88.0678	93.67	1.34	0	3070252	14983	55_0	SRR28788124
MAG485	Bacteria	Bacillota_A	Clostridia	Oscillospirales	Butyricicoccaceae	UBA4644	Unassigned	N/A	95.6103	93.29	0	0	1830989	43503	565_1	SRR28788123
MAG486	Bacteria	Bacillota_A	Clostridia	Oscillospirales	Ruminococcaceae	SFIE01	Unassigned	79.72	80.269	86.83	1.59	33.33	1781350	4989	594_0	SRR28788121
MAG487	Bacteria	Bacteroidota	Bacteroidia	Bacteroidales	Bacteroidaceae	Prevotella	Unassigned	N/A	36.5103	68.28	6.9	25	3038708	9788	189_2	SRR28788716
MAG488	Bacteria	Bacteroidota	Bacteroidia	Bacteroidales	Bacteroidaceae	UBA4293	UBA4293 sp024401095	97.13	83.944	97.28	2.97	0	3296804	101874	124_1	SRR28788715
MAG49	Bacteria	Verrucomicrobiota	Kiritimatiellia	RFP12	UBA1067	UBA1067	Unassigned	N/A	24.6528	62.4	8.62	50	4179376	11630	517_0	SRR28788714
MAG491	Bacteria	Bacteroidota	Bacteroidia	Bacteroidales	Bacteroidaceae	Alloprevotella	Unassigned	80.79	82.3542	84.35	0.6	0	1970425	9738	142_6	SRR28788713
MAG493	Bacteria	Bacteroidota	Bacteroidia	Bacteroidales	Bacteroidaceae	UBA4334	UBA4334 sp024401225	97.43	57.4827	63.4	1.49	16.67	2169537	35371	177_0	SRR28788712
MAG494	Bacteria	Bacillota_A	Clostridia	Lachnospirales	Lachnospiraceae	Unassigned	Unassigned	N/A	55.1089	55.82	0.48	100	1282420	24992	371_0	SRR28788711
MAG496	Bacteria	Pseudomonadota	Alphaproteobacteria	UBA3830	UBA3830	UBA3830	Unassigned	N/A	34.8305	50.42	3.4	20	624446	2760	13_0	SRR28788710
MAG497	Bacteria	Bacteroidota	Bacteroidia	Bacteroidales	UBA932	Cryptobacteroides	Unassigned	81.53	69.883	73.39	0.95	33.33	1403008	6803	80_0	SRR28788709
MAG498	Bacteria	Bacillota_A	Clostridia	Oscillospirales	Acutalibacteraceae	Eubacterium_R	Unassigned	N/A	44.5626	60.69	3.45	0	1627627	16798	444_0	SRR28788708
MAG499	Bacteria	Bacillota_A	Clostridia	Oscillospirales	Acutalibacteraceae	Eubacterium_R	Unassigned	N/A	49.3257	64.58	3.45	33.33	1950019	4695	450_0	SRR28788705
MAG50	Bacteria	Bacillota_A	Clostridia	Lachnospirales	Lachnospiraceae	UBA1258	Unassigned	94.72	54.2555	69.41	3.31	20	1734977	2799	491_0	SRR28788704
MAG501	Bacteria	Bacillota_A	Clostridia	Christensenellales	CAG-138	UBA3792	Unassigned	82.64	50.3631	66.47	3.71	46.15	1527032	2766	528_0	SRR28788703
MAG502	Bacteria	Bacillota_A	Clostridia	Lachnospirales	Lachnospiraceae	JAILLW01	Unassigned	79.33	67.7551	82.13	3.15	0	2432910	53720	395_0	SRR28788702
MAG503	Bacteria	Bacillota_A	Clostridia	Peptostreptococcales	Anaerovoracaceae	RUG099	RUG099 sp024403035	98.67	21.2191	55.78	7.52	31.58	961229	2035	435_0	SRR28788701
MAG504	Bacteria	Bacillota_A	Clostridia	Lachnospirales	Lachnospiraceae	UBA2868	Unassigned	N/A	46.5273	78.6	6.61	0	2101608	8601	332_0	SRR28788700
MAG505	Bacteria	Bacillota_A	Clostridia	Oscillospirales	Ruminococcaceae	Angelakisella	Unassigned	N/A	55.2411	60.39	1.4	75	956869	3821	547_0	SRR28788699
MAG506	Bacteria	Bacteroidota	Bacteroidia	Bacteroidales	UBA932	Cryptobacteroides	Unassigned	79.63	87.1121	88.75	0.66	66.67	2348919	26559	115_0	SRR28788698
MAG507	Bacteria	Bacillota_A	Clostridia	Oscillospirales	CAG-272	RGIG3925	RGIG3925 sp024404655	97.02	69.9006	73.59	0.89	0	2916277	3171	486_1	SRR28788697
MAG508	Bacteria	Pseudomonadota	Gammaproteobacteria	Burkholderiales	Burkholderiaceae_A	Duodenibacillus	Unassigned	N/A	74.3584	88.91	3.15	10	1911436	5583	320_0	SRR28788696
MAG509	Bacteria	Bacillota_A	Clostridia	Oscillospirales	Acutalibacteraceae	Fimenecus	Unassigned	N/A	67.5507	79.4	2.79	46.67	1372168	3778	459_0	SRR28788694
MAG51	Bacteria	Bacteroidota	Bacteroidia	Bacteroidales	UBA932	Cryptobacteroides	Unassigned	N/A	40.9997	84.57	9.31	21.21	2235566	9774	101_0	SRR28788693
MAG510	Bacteria	Bacteroidota	Bacteroidia	Bacteroidales	Bacteroidaceae	Prevotella	Unassigned	78.9	52.8166	60.34	1.72	0	1852467	13587	200_0	SRR28788692
MAG511	Bacteria	Bacillota_A	Clostridia	Lachnospirales	Lachnospiraceae	Unassigned	Unassigned	N/A	56.6463	64.7	1.89	36.36	1076054	2502	389_1	SRR28788691
MAG512	Bacteria	Bacillota	Bacilli	Bacillales	Planococcaceae	Solibacillus	Unassigned	N/A	85.7721	95.85	2.45	44.44	3201263	14014	50_0	SRR28788690
MAG513	Bacteria	Bacillota_A	Clostridia	Lachnospirales	Lachnospiraceae	UBA2868	Unassigned	N/A	70.4567	80.61	2.67	44.44	1666267	10346	341_1	SRR28788689
MAG515	Bacteria	Bacteroidota	Bacteroidia	Bacteroidales	UBA932	Cryptobacteroides	Unassigned	77.71	47.4099	83.67	7.62	11.11	1746730	9260	86_0	SRR28788688
MAG516	Bacteria	Bacillota_A	Clostridia	Oscillospirales	Ruminococcaceae	Angelakisella	Angelakisella sp003453215	98.79	72.7793	73.6	0.52	100	1677825	31522	601_0	SRR28788687
MAG517	Bacteria	Bacillota_A	Clostridia	Oscillospirales	Acutalibacteraceae	Eubacterium_R	Unassigned	77.47	34.6457	52.59	4.31	66.67	932629	2783	451_3	SRR28788686
MAG519	Bacteria	Bacillota_A	Clostridia	Lachnospirales	Lachnospiraceae	Eubacterium_Q	Unassigned	83.22	62.3088	83.78	4.47	0	2678372	5465	362_0	SRR28788685
MAG52	Bacteria	Bacillota_A	Clostridia	Lachnospirales	Bianqueaceae	RUG760	Unassigned	77.22	31.6411	55.26	5.26	33.33	2101333	6854	357_4	SRR28788683
MAG522	Bacteria	Bacteroidota	Bacteroidia	Bacteroidales	Muribaculaceae	Sodaliphilus	Unassigned	94.72	76.0693	76.23	0.31	50	2663372	28089	37_9	SRR28788682
MAG523	Bacteria	Bacteroidota	Bacteroidia	Bacteroidales	Bacteroidaceae	UBA1786	UBA1786 sp024398435	97.65	56.779	85.73	6.27	21.43	2498045	12324	120_0	SRR28788681
MAG524	Bacteria	Bacillota_C	Unassigned	Unassigned	Unassigned	Unassigned	Unassigned	N/A	89.4532	96.61	1.69	0	1929103	36843	358_0	SRR28788680
MAG525	Bacteria	Bacillota	Bacilli	Lactobacillales	Lactobacillaceae	Lactobacillus	Unassigned	N/A	83.2065	89.18	1.55	40	1708892	19632	234_0	SRR28788679
MAG527	Bacteria	Bacillota_A	Clostridia	Oscillospirales	Oscillospiraceae	Faecousia	Unassigned	N/A	36.1366	55.81	4.09	0	2499270	3414	346_0	SRR28788678
MAG528	Bacteria	Bacteroidota	Bacteroidia	Bacteroidales	UBA932	Cryptobacteroides	Unassigned	79.08	53.6325	72.68	4.31	33.33	1725578	12942	84_0	SRR28788677
MAG529	Bacteria	Bacteroidota	Bacteroidia	Bacteroidales	Bacteroidaceae	Prevotella	Unassigned	84.71	70.5261	92.24	4.75	17.65	3230353	23739	188_0	SRR28788516
MAG53	Bacteria	Bacillota_A	Clostridia	Lachnospirales	Lachnospiraceae	Coprococcus	Coprococcus sp934247115	95.71	46.2169	56.66	2.35	25	1633735	2623	27_0	SRR28788515
MAG530	Bacteria	Patescibacteria	Saccharimonadia	Saccharimonadales	Nanosyncoccaceae	Nanosyncoccus	Unassigned	77.78	59.8068	72.49	3.45	100	733634	16352	1_0	SRR28788514
MAG531	Bacteria	Bacillota_A	Clostridia	Peptostreptococcales	Anaerovoracaceae	RGIG7179	Unassigned	90.29	83.1819	88.65	1.42	33.33	2045046	19823	431_1	SRR28788512
MAG532	Bacteria	Bacillota_A	Clostridia	Oscillospirales	Acutalibacteraceae	UBA6857	Unassigned	N/A	44.2494	79.83	8.1	52.17	2097649	2329	470_2	SRR28788511
MAG534	Bacteria	Bacillota_A	Clostridia	Lachnospirales	Lachnospiraceae	UBA1258	Unassigned	N/A	78.2432	88.42	2.31	14.29	2163984	11646	397_0	SRR28788510
MAG535	Bacteria	Verrucomicrobiota	Verrucomicrobiae	Verrucomicrobiales	Akkermansiaceae	Akkermansia	Unassigned	87.83	73.163	82.3	2.04	0	2019649	12766	622_2	SRR28788509
MAG537	Bacteria	Verrucomicrobiota	Verrucomicrobiae	Verrucomicrobiales	Akkermansiaceae	Akkermansia	Unassigned	83.17	52.2497	67.81	3.86	77.78	1918333	2850	626_1	SRR28788508
MAG538	Bacteria	Bacillota_A	Clostridia	Oscillospirales	Oscillospiraceae	Vescimonas	Unassigned	N/A	40.4456	65.98	5.6	31.25	1598091	2577	548_0	SRR28788507
MAG539	Bacteria	Bacteroidota	Bacteroidia	Bacteroidales	Bacteroidaceae	Prevotella	Unassigned	78.54	31.7352	68.06	8.62	66.67	2951251	10878	201_0	SRR28788506
MAG54	Bacteria	Bacillota	Bacilli	Lactobacillales	Streptococcaceae	Unassigned	Unassigned	75.41	80.478	91.72	2.76	57.14	1379848	8748	241_0	SRR28788505
MAG540	Bacteria	Bacillota_A	Clostridia	Oscillospirales	Acutalibacteraceae	CAG-177	CAG-177 sp024404025	98.69	64.8277	82.31	4.14	60	1691675	2802	496_0	SRR28788504
MAG542	Bacteria	Bacillota_A	Clostridia	Peptostreptococcales	Anaerovoracaceae	UMGS973	Unassigned	79.29	85.5175	91.31	1.54	50	2445204	17985	421_0	SRR28788503
MAG543	Bacteria	Bacteroidota	Bacteroidia	Bacteroidales	Bacteroidaceae	UBA1179	UBA1179 sp024398665	98.29	53.9846	65.11	2.42	11.11	1543079	2463	202_0	SRR28788501
MAG544	Bacteria	Bacteroidota	Bacteroidia	Bacteroidales	Bacteroidaceae	Prevotella	Unassigned	N/A	35.2944	60.67	5.52	25	2441629	4665	191_0	SRR28788500
MAG545	Bacteria	Bacteroidota	Bacteroidia	Bacteroidales	P3	RUG11139	Unassigned	79.72	58.3151	70.84	2.78	16.67	1624494	6358	60_0	SRR28788499
MAG546	Bacteria	Bacillota_A	Clostridia	Oscillospirales	Oscillospiraceae	Faecousia	Unassigned	77.54	36.8022	68.98	7.53	59.26	1984609	9997	539_0	SRR28788498
MAG547	Bacteria	Bacillota_A	Clostridia	Peptostreptococcales	Anaerovoracaceae	Unassigned	Unassigned	N/A	75.5792	91.13	3.57	33.33	3605275	15801	338_0	SRR28788497
MAG549	Bacteria	Bacillota_A	Clostridia	Oscillospirales	Oscillospiraceae	Faecousia	Unassigned	88.86	65.1178	86.33	4.92	30	2459457	6490	542_1	SRR28788496
MAG55	Bacteria	Bacillota_C	Negativicutes	Veillonellales	Megasphaeraceae	Megasphaera	Megasphaera elsdenii	98.65	64.1486	84.17	5.11	91.67	1861467	4661	361_0	SRR28788495
MAG550	Bacteria	Bacillota_A	Clostridia	Lachnospirales	Lachnospiraceae	Agathobacter	Unassigned	N/A	71.5131	88.33	3.64	12.5	3777746	6858	328_0	SRR28788494
MAG551	Bacteria	Spirochaetota	Spirochaetia	Treponematales	Treponemataceae	Treponema_D	Unassigned	N/A	92.2405	97.2	1.4	50	2944191	45804	269_0	SRR28788493
MAG552	Bacteria	Bacillota_A	Clostridia	Oscillospirales	Oscillospiraceae	Faecousia	Unassigned	77.65	44.6898	56.35	2.73	42.31	1351261	4462	541_0	SRR28788492
MAG553	Bacteria	Chlamydiota	Chlamydiia	Chlamydiales	Chlamydiaceae	Chlamydophila	Unassigned	N/A	60.1149	61.99	0.81	50	658293	3409	499_1	SRR28788490
MAG554	Bacteria	Bacteroidota	Bacteroidia	Bacteroidales	UBA3663	UBA3663	Unassigned	N/A	56.4477	70.85	3.45	50	2778980	16803	160_0	SRR28788489
MAG555	Bacteria	Bacteroidota	Bacteroidia	Bacteroidales	UBA3824	UBA3824	Unassigned	83.44	84.1038	93.24	2.14	16.67	3857405	24782	205_0	SRR28788488
MAG556	Bacteria	Bacillota_A	Clostridia	Oscillospirales	Oscillospiraceae	Faecousia	Unassigned	81.48	50.6573	58.63	2.01	66.67	1029295	2848	583_0	SRR28788487
MAG557	Bacteria	Pseudomonadota	Alphaproteobacteria	Rs-D84	Rs-D84	Enterousia	Enterousia sp018065345	95.66	80.3352	86.68	1.65	50	790377	13815	283_0	SRR28788486
MAG558	Bacteria	Verrucomicrobiota	Verrucomicrobiae	Verrucomicrobiales	Akkermansiaceae	Akkermansia	Unassigned	87.68	39.9396	56.35	3.45	0	1636395	4563	624_0	SRR28788485
MAG56	Bacteria	Bacteroidota	Bacteroidia	Bacteroidales	Muribaculaceae	SFTJ01	Unassigned	N/A	77.1403	74.91	0	0	1883697	27744	33_1	SRR28788484
MAG560	Bacteria	Bacillota_A	Clostridia	Lachnospirales	Lachnospiraceae	JAKSSF01	Unassigned	85.83	92.5159	96.96	1.15	0	2179303	39061	334_3	SRR28788483
MAG561	Bacteria	Bacillota_A	Clostridia	Peptostreptococcales	Anaerovoracaceae	RUG099	Unassigned	79.71	78.7664	78.11	0.24	0	1055491	5156	423_1	SRR28788482
MAG563	Bacteria	Bacteroidota	Bacteroidia	Bacteroidales	Bacteroidaceae	UBA4293	Unassigned	90.67	25.5054	61.44	7.52	12.5	1669303	2697	122_0	SRR28788481
MAG564	Bacteria	Bacillota_A	Clostridia	Peptostreptococcales	Anaerovoracaceae	RGIG7179	Unassigned	89.77	87.4622	89.24	0.71	100	2278499	12717	431_2	SRR28788479
MAG565	Bacteria	Bacteroidota	Bacteroidia	Bacteroidales	UBA932	Cryptobacteroides	Unassigned	78.66	71.815	76.09	1.27	75	1670651	16791	87_2	SRR28788478
MAG566	Bacteria	Bacillota_A	Clostridia	Oscillospirales	CAG-272	WQSD01	Unassigned	74.57	58.6463	71.47	2.8	16.67	1365903	2506	430_0	SRR28788477
MAG567	Bacteria	Bacillota_A	Clostridia	Oscillospirales	Acutalibacteraceae	Eubacterium_R	Unassigned	78.33	73.1463	81.5	1.98	40	1564063	3080	440_0	SRR28788676
MAG57	Bacteria	Actinomycetota	Actinomycetia	Propionibacteriales	Propionibacteriaceae	Arachnia	Arachnia sp012837465	98.95	82.5213	95.46	3.05	12.5	2527401	7080	615_1	SRR28788675
MAG570	Bacteria	Campylobacterota	Campylobacteria	Campylobacterales	Campylobacteraceae	Campylobacter	Unassigned	88.37	45.9459	54.17	1.91	37.5	747707	1582	11_2	SRR28788674
MAG572	Bacteria	Bacteroidota	Bacteroidia	Bacteroidales	Bacteroidaceae	Alloprevotella	Unassigned	80.89	67.857	77.51	2.43	66.67	1856453	5417	142_4	SRR28788673
MAG573	Bacteria	Bacteroidota	Bacteroidia	Bacteroidales	Paludibacteraceae	HGM05398	HGM05398 sp900767385	97.89	83.9277	88.89	1.34	33.33	1853437	36482	48_9	SRR28788672
MAG575	Bacteria	Spirochaetota	Spirochaetia	Treponematales	Treponemataceae	Treponema_D	Unassigned	N/A	69.73	93.01	4.9	0	2624536	26306	263_2	SRR28788671
MAG576	Bacteria	Bacillota_A	Clostridia	Oscillospirales	Oscillospiraceae	ER4	Unassigned	81.39	74.1769	81.58	2.1	100	1295304	9416	557_0	SRR28788670
MAG577	Bacteria	Bacteroidota	Bacteroidia	Bacteroidales	UBA932	Cryptobacteroides	Unassigned	N/A	48.0716	66.85	4.05	16.67	1471653	3741	106_0	SRR28788668
MAG578	Bacteria	Bacillota_A	Clostridia	Oscillospirales	Acutalibacteraceae	SIG575	Unassigned	78.25	68.1301	67.4	0	0	1209795	2755	468_1	SRR28788667
MAG58	Bacteria	Actinomycetota	Actinomycetia	Actinomycetales	Dermatophilaceae	Marihabitans	Unassigned	94.31	89.6474	90.49	0.72	100	2470654	11610	612_1	SRR28788666
MAG580	Bacteria	Bacillota	Bacilli	Erysipelotrichales	Erysipelotrichaceae	UBA636	Unassigned	N/A	39.3588	61.71	5.56	85.71	1198773	2222	315_2	SRR28788665
MAG581	Bacteria	Bacteroidota	Bacteroidia	Bacteroidales	UBA3663	UBA3663	Unassigned	79.7	35.7915	81.14	9.57	14.29	3036714	17698	164_0	SRR28788664
MAG582	Bacteria	Bacillota_A	Clostridia	Oscillospirales	Acutalibacteraceae	UBA6857	Unassigned	78.13	81.8905	95.75	3.58	83.33	2511637	12431	471_0	SRR28788663
MAG583	Bacteria	Bacillota_A	Clostridia	Lachnospirales	Lachnospiraceae	Unassigned	Unassigned	N/A	84.0308	82.63	0	0	1943237	60473	398_1	SRR28788662
MAG585	Bacteria	Bacillota_A	Clostridia	Christensenellales	CAG-74	Ventricola	Unassigned	78.53	79.4461	86.5	1.98	100	2279010	5154	544_0	SRR28788661
MAG586	Bacteria	Bacteroidota	Bacteroidia	Bacteroidales	UBA932	Cryptobacteroides	Unassigned	94.39	25.8389	63.71	8.01	17.24	1517285	3767	109_2	SRR28788660
MAG589	Bacteria	Bacteroidota	Bacteroidia	Bacteroidales	Bacteroidaceae	Alloprevotella	Unassigned	81.25	85.6731	88.4	0.87	33.33	2236383	44295	142_5	SRR28788659
MAG59	Bacteria	Bacillota_A	Clostridia	Oscillospirales	Acutalibacteraceae	Eubacterium_R	Unassigned	N/A	39.4441	59.31	5.17	100	1056536	4057	451_1	SRR28788657
MAG590	Bacteria	Bacteroidota	Bacteroidia	Bacteroidales	P3	Phil12	Unassigned	90.7	80.7861	92.11	2.69	40	1799150	12027	303_2	SRR28788656
MAG591	Bacteria	Bacteroidota	Bacteroidia	Bacteroidales	UBA932	Cryptobacteroides	Cryptobacteroides sp024398075	97.77	57.0249	65.59	2.11	55	1559040	4255	105_5	SRR28788655
MAG592	Bacteria	Bacillota	Bacilli	Lactobacillales	Lactobacillaceae	Ligilactobacillus	Ligilactobacillus hayakitensis	98.68	53.773	71.47	3.88	23.08	847160	3935	240_2	SRR28788654
MAG594	Bacteria	Bacteroidota	Bacteroidia	Bacteroidales	Bacteroidaceae	Prevotella	Unassigned	N/A	47.6913	60.52	3.28	50	3046277	7181	189_1	SRR28788653
MAG595	Bacteria	Bacteroidota	Bacteroidia	Bacteroidales	WCHB1-69	RUG11690	Unassigned	85.74	90.9895	94.78	1.08	20	2268053	58478	43_0	SRR28788652
MAG596	Bacteria	Bacillota_C	Negativicutes	Selenomonadales	Selenomonadaceae	CAMCDL01	CAMCDL01 sp945637225	96.57	81.7309	86.81	1.27	0	2363297	33246	323_2	SRR28788651
MAG598	Bacteria	Cyanobacteriota	Vampirovibrionia	Gastranaerophilales	Gastranaerophilaceae	RUG841	RUG841 sp900772035	96.19	84.8168	87.55	1.03	33.33	1925194	13449	19_1	SRR28788650
MAG600	Bacteria	Bacteroidota	Bacteroidia	Bacteroidales	Muribaculaceae	CAG-873	CAG-873 sp004553485	97.83	89.879	90.44	0.57	0	2109812	36216	35_1	SRR28788649
MAG603	Bacteria	Actinomycetota	Actinomycetia	Actinomycetales	Actinomycetaceae	Flaviflexus	Unassigned	N/A	49.5677	63.47	3.08	27.27	1540793	1975	614_0	SRR28788648
MAG604	Bacteria	Bacteroidota	Bacteroidia	Bacteroidales	Bacteroidaceae	Prevotella	Prevotella sp900313215	97.37	74.9237	82.18	1.81	37.5	2163671	16215	130_0	SRR28788646
MAG605	Bacteria	Bacteroidota	Bacteroidia	Bacteroidales	Bacteroidaceae	UBA4293	Unassigned	78.9	70.6168	76.22	1.43	40	1616694	8502	123_1	SRR28788645
MAG606	Bacteria	Bacteroidota	Bacteroidia	Bacteroidales	ML635J-15	Bact-19	Unassigned	94.02	53.0056	54.7	0.47	0	1827327	1955	235_3	SRR28788644
MAG607	Bacteria	Bacillota_A	Clostridia	Oscillospirales	Ruminococcaceae	RGIG3102	Unassigned	76.9	54.2273	68.99	3.8	91.67	1127053	3074	216_0	SRR28788643
MAG609	Bacteria	Bacillota_A	Clostridia	Oscillospirales	Acutalibacteraceae	UBA6857	Unassigned	77.26	26.5065	72.41	9.62	14.29	1896499	4204	480_0	SRR28788642
MAG61	Bacteria	Bacillota_A	Clostridia	Lachnospirales	Lachnospiraceae	UBA2868	Unassigned	N/A	69.5658	69.45	0.21	0	2046241	20492	392_0	SRR28788641
MAG610	Bacteria	Bacillota_A	Clostridia	Oscillospirales	Ruminococcaceae	RGIG3102	Unassigned	79.01	48.0901	63.61	3.5	36.36	1278138	2483	219_0	SRR28788640
MAG611	Bacteria	Bacillota_A	Clostridia	Oscillospirales	Acutalibacteraceae	Eubacterium_R	Unassigned	N/A	71.3662	81.71	2.69	87.5	1374170	3054	452_3	SRR28788639
MAG612	Bacteria	Bacillota_A	Clostridia	Christensenellales	Borkfalkiaceae	Unassigned	Unassigned	N/A	71.1515	74.4	0.81	0	1110921	3829	17_0	SRR28788638
MAG613	Bacteria	Bacillota_A	Clostridia	Oscillospirales	Acutalibacteraceae	Eubacterium_R	Unassigned	N/A	43.15	57.92	3.45	50	1119132	3091	453_2	SRR28788637
MAG615	Bacteria	Bacillota_A	Clostridia	Peptostreptococcales	Anaerovoracaceae	RUG099	Unassigned	80.59	50.641	70.03	4.5	53.85	1195646	2267	423_2	SRR28788474
MAG617	Bacteria	Bacillota_A	Clostridia	Peptostreptococcales	Anaerovoracaceae	RUG11894	Unassigned	89.18	52.4366	58.61	1.72	100	1279414	2473	590_5	SRR28788473
MAG618	Bacteria	Bacillota_A	Clostridia	Lachnospirales	Lachnospiraceae	Unassigned	Unassigned	N/A	47.4815	51.28	0.9	0	1298663	2415	243_2	SRR28788472
MAG619	Bacteria	Bacteroidota	Bacteroidia	Bacteroidales	Paludibacteraceae	Enterocola	Unassigned	78.79	96.3579	98.66	0.81	50	1687258	46334	504_0	SRR28788471
MAG62	Bacteria	Verrucomicrobiota	Verrucomicrobiae	Opitutales	UBA9783	UBA3222	Unassigned	N/A	62.6763	71.24	2.54	87.5	963948	6530	9_1	SRR28788470
MAG620	Bacteria	Bacteroidota	Bacteroidia	Bacteroidales	Bacteroidaceae	UBA4334	Unassigned	79.97	78.5146	91.1	2.79	0	3791021	51182	175_1	SRR28788469
MAG622	Bacteria	Bacillota_A	Clostridia	Lachnospirales	Lachnospiraceae	UBA1712	Unassigned	N/A	51.5264	90.9	8.55	26.09	3308119	18679	405_0	SRR28788468
MAG623	Bacteria	Verrucomicrobiota	Kiritimatiellia	RFP12	UBA1067	RUG572	Unassigned	N/A	81.2479	89.83	2.06	20	5542831	39062	511_0	SRR28788467
MAG625	Bacteria	Bacteroidota	Bacteroidia	Bacteroidales	Bacteroidaceae	Alloprevotella	Unassigned	77.79	53.048	52.77	0.19	0	1651648	27292	148_0	SRR28788466
MAG627	Bacteria	Bacteroidota	Bacteroidia	Bacteroidales	Bacteroidaceae	Prevotella	Prevotella sp900543975	97.11	91.0466	90.02	0	0	2603640	10793	611_2	SRR28788465
MAG628	Bacteria	Bacteroidota	Bacteroidia	Flavobacteriales	Flavobacteriaceae	Aequorivita	Aequorivita sinensis	98.47	48.5255	57.23	1.9	5.26	1557518	2350	467_0	SRR28788463
MAG63	Bacteria	Bacillota	Bacilli	Erysipelotrichales	Erysipelotrichaceae	UBA636	Unassigned	78.38	92.088	94.24	0.63	0	1568243	9464	313_2	SRR28788462
MAG630	Bacteria	Patescibacteria	Saccharimonadia	Saccharimonadales	Nanosyncoccaceae	Nanosyncoccus	Unassigned	77.07	72.4156	79.86	1.72	0	808498	19554	3_0	SRR28788461
MAG631	Bacteria	Bacillota_A	Clostridia	Oscillospirales	Ruminococcaceae	RGIG3102	Unassigned	77.06	64.1308	70.09	1.72	100	1406710	6630	217_0	SRR28788460
MAG632	Bacteria	Actinomycetota	Actinomycetia	Propionibacteriales	Nocardioidaceae	Aeromicrobium	Unassigned	78.85	66.3145	69.6	0.9	50	1315904	3228	617_0	SRR28788459
MAG634	Bacteria	Synergistota	Synergistia	Synergistales	Synergistaceae	Unassigned	Unassigned	81.49	61.0088	76.73	3.88	75	1590037	3293	506_2	SRR28788458
MAG636	Bacteria	Bacillota_A	Clostridia	Peptostreptococcales	Anaerovoracaceae	Emergencia	Unassigned	79.32	86.9268	90.43	0.95	0	1807394	29754	422_0	SRR28788457
MAG637	Bacteria	Bacteroidota	Bacteroidia	Bacteroidales	Paludibacteraceae	HGM05398	HGM05398 sp900767385	98.12	75.0843	87.28	2.89	14.29	1758128	4761	48_1	SRR28788456
MAG64	Bacteria	Bacteroidota	Bacteroidia	Bacteroidales	Bacteroidaceae	Alloprevotella	Unassigned	79.1	46.8287	57.62	2.52	41.67	1264096	3142	142_3	SRR28788455
MAG640	Bacteria	Bacillota_A	Clostridia	Lachnospirales	Lachnospiraceae	JAILLW01	Unassigned	78.46	67.8707	71.38	0.97	0	2343944	45848	396_0	SRR28788454
MAG641	Bacteria	Bacteroidota	Bacteroidia	Bacteroidales	P3	UBA1711	Unassigned	N/A	88.9162	93.67	1.23	25	2494483	14371	67_0	SRR28788452
MAG642	Bacteria	Bacillota_A	Clostridia	Lachnospirales	Lachnospiraceae	HGM12587	Unassigned	90.72	83.6309	89.78	1.9	66.67	1908577	14302	354_1	SRR28788451
MAG643	Bacteria	Fibrobacterota	Fibrobacteria	Fibrobacterales	Fibrobacteraceae	Fibrobacter	Fibrobacter sp024398935	96.8	44.2844	63.89	4.95	87.5	2810947	4040	254_0	SRR28788450
MAG644	Bacteria	Bacillota_A	Clostridia	Lachnospirales	Lachnospiraceae	UBA1729	Unassigned	77.68	58.4371	64.51	1.75	100	4021291	6825	329_0	SRR28788449
MAG645	Bacteria	Bacillota_A	Clostridia	Oscillospirales	Acutalibacteraceae	UBA6857	UBA6857 sp016293225	97.33	33.7721	67.07	7.1	21.43	1506855	2194	475_0	SRR28788448
MAG646	Bacteria	Bacillota_A	Clostridia	Oscillospirales	Oscillospiraceae	ER4	ER4 sp934636865	98.57	78.8844	92.74	3.44	66.67	1890570	12078	563_0	SRR28788447
MAG647	Bacteria	Bacteroidota	Bacteroidia	Bacteroidales	Bacteroidaceae	UBA4372	UBA4372 sp018065005	97.64	85.2758	86.41	0.45	0	2260155	16277	155_5	SRR28788446
MAG648	Bacteria	Bacillota_A	Clostridia	Lachnospirales	Lachnospiraceae	Unassigned	Unassigned	N/A	66.4909	71.32	1.25	50	1266685	3730	382_3	SRR28788445
MAG649	Bacteria	Bacillota_A	Clostridia	Oscillospirales	Oscillospiraceae	F23-B02	Unassigned	N/A	73.9484	75.55	0.58	75	1286750	5092	581_2	SRR28788444
MAG650	Bacteria	Bacillota	Bacilli	RF39	UBA660	UBA3789	Unassigned	78.46	76.5303	87.94	2.67	33.33	1956847	12045	292_0	SRR28788443
MAG652	Bacteria	Bacillota_A	Clostridia	Oscillospirales	CAG-272	RGIG3925	Unassigned	N/A	50.9289	50.24	0	0	2450413	2279	533_0	SRR28788441
MAG653	Bacteria	Eremiobacterota	CADAWZ01	CADAWZ01	CADAWZ01	JAKSUM01	JAKSUM01 sp024409025	98.51	70.8529	78.16	1.85	0	1949001	7517	429_1	SRR28788440
MAG654	Bacteria	Bacillota_A	Clostridia	Lachnospirales	Lachnospiraceae	Unassigned	Unassigned	N/A	70.2295	85.85	3.58	33.33	1727680	14212	380_0	SRR28788439
MAG655	Bacteria	Bacteroidota	Bacteroidia	Bacteroidales	Bacteroidaceae	Alloprevotella	Unassigned	86.82	76.1931	80.22	1.05	20	1905361	10143	141_4	SRR28788438
MAG656	Bacteria	Bacteroidota	Bacteroidia	Bacteroidales	UBA932	Cryptobacteroides	Cryptobacteroides sp024398075	98.01	38.3189	55.49	3.89	38.46	1306668	3513	105_6	SRR28788437
MAG657	Bacteria	Bacillota_A	Clostridia	Christensenellales	Borkfalkiaceae	Unassigned	Unassigned	N/A	74.0603	82.93	2.18	60	1593346	2658	598_0	SRR28788319
MAG658	Bacteria	Bacillota_A	Clostridia	Lachnospirales	Lachnospiraceae	CAG-95	Unassigned	N/A	43.699	73.55	6.39	20	2108920	4188	351_0	SRR28788318
MAG66	Bacteria	Bacillota_A	Clostridia	Oscillospirales	Oscillospiraceae	Lawsonibacter	Unassigned	N/A	89.4663	92.51	1.17	66.67	1611005	11132	569_1	SRR28788317
MAG660	Bacteria	Bacillota_A	Clostridia	Oscillospirales	Acutalibacteraceae	Eubacterium_R	Unassigned	N/A	78.3825	85.42	1.9	80	1721803	7328	452_4	SRR28788316
MAG661	Bacteria	Bacillota	Bacilli	Acholeplasmatales	Anaeroplasmataceae	CAG-307	Unassigned	92.71	63.363	62.68	0	0	898276	2218	242_0	SRR28788315
MAG662	Archaea	Halobacteriota	Methanomicrobia	Methanomicrobiales	Methanocorpusculaceae	Methanocorpusculum	Unassigned	80.53	25.6872	60.02	8.04	65	1180562	1830	630_0	SRR28788313
MAG663	Bacteria	Bacteroidota	Bacteroidia	Bacteroidales	UBA932	Cryptobacteroides	Cryptobacteroides sp024398075	97.3	66.2422	80.52	3.14	18.18	2122768	4816	105_8	SRR28788312
MAG664	Bacteria	Bacillota_A	Clostridia	Oscillospirales	Oscillospiraceae	Limivicinus	Unassigned	78.52	41.1062	77.61	7.83	21.43	2176127	8251	585_0	SRR28788311
MAG665	Bacteria	Bacillota_A	Clostridia	Oscillospirales	Acutalibacteraceae	UMGS1071	Unassigned	75.18	58.7581	65.91	1.68	33.33	1209624	2272	18_0	SRR28788310
MAG666	Bacteria	Actinomycetota	Actinomycetia	Mycobacteriales	Mycobacteriaceae	Corynebacterium	Corynebacterium pollutisoli	98.18	14.0543	53.39	8.55	32.14	1454219	2054	616_0	SRR28788309
MAG667	Bacteria	Bacillota_A	Clostridia	Christensenellales	CAG-74	ZC3RG03	Unassigned	79.28	85.4546	85.99	0.35	0	2361773	25657	607_0	SRR28788308
MAG668	Bacteria	Bacillota_A	Clostridia	Lachnospirales	Lachnospiraceae	Agathobacter	Unassigned	88.39	84.657	94.61	2.42	42.86	2520488	15833	400_0	SRR28788307
MAG669	Bacteria	Bacillota_A	Clostridia	Lachnospirales	Bianqueaceae	RUG760	Unassigned	76.69	52.9105	56.79	1.08	75	1290823	2518	357_1	SRR28788306
MAG67	Bacteria	Bacteroidota	Bacteroidia	Bacteroidales	Bacteroidaceae	UBA1786	UBA1786 sp900771425	97.44	71.2737	88.73	3.84	20	3121909	8538	119_2	SRR28788305
MAG670	Bacteria	Bacillota_A	Clostridia	Peptostreptococcales	Anaerovoracaceae	RUG11894	Unassigned	88.29	54.7087	75.18	4.43	22.22	1376145	2337	590_8	SRR28788304
MAG671	Bacteria	Spirochaetota	Spirochaetia	Treponematales	Treponemataceae	Treponema_D	Unassigned	75.7	53.1676	52.49	0	0	1608574	2164	262_0	SRR28788302
MAG672	Bacteria	Bacillota_A	Clostridia	TANB77	CAG-508	CAG-492	Unassigned	84.59	18.2631	50.57	6.65	0	1992594	7350	296_0	SRR28788301
MAG673	Bacteria	Bacillota_A	Clostridia	Lachnospirales	Lachnospiraceae	Unassigned	Unassigned	N/A	80.0848	92.58	3.01	18.18	2811590	10341	374_1	SRR28788300
MAG674	Bacteria	Bacillota_A	Clostridia	Oscillospirales	Oscillospiraceae	ER4	Unassigned	83.1	52.225	58.1	1.72	100	876318	9771	556_0	SRR28788299
MAG675	Bacteria	Bacillota_A	Clostridia	Oscillospirales	Acutalibacteraceae	CAG-177	Unassigned	N/A	87.2179	86.54	0.34	0	2242973	55479	473_1	SRR28788298
MAG676	Bacteria	Bacteroidota	Bacteroidia	Bacteroidales	UBA932	Bact-11	Bact-11 sp024398365	96.97	47.3378	68.73	4.67	23.33	1483155	5208	76_0	SRR28788297
MAG677	Bacteria	Bacteroidota	Bacteroidia	Bacteroidales	Bacteroidaceae	UBA4372	Unassigned	N/A	83.1953	81.9	0	0	2869994	37199	132_0	SRR28788296
MAG679	Bacteria	Bacteroidota	Bacteroidia	Bacteroidales	Paludibacteraceae	RF16	Unassigned	76.6	82.6063	94.35	2.69	14.29	2407331	42049	209_1	SRR28788295
MAG68	Bacteria	Spirochaetota	Spirochaetia	Treponematales	Treponemataceae	Treponema_D	Unassigned	N/A	90.5576	93.71	0.87	0	3081625	23724	264_1	SRR28788294
MAG680	Bacteria	Bacillota_A	Clostridia	Oscillospirales	Oscillospiraceae	Alloscillospira	Alloscillospira sp024404215	97	84.3686	93.29	2.35	75	2094986	12948	414_0	SRR28788293
MAG681	Bacteria	Bacteroidota	Bacteroidia	Bacteroidales	P3	UBA1711	Unassigned	N/A	87.22	88.89	0.65	50	2433103	30902	66_0	SRR28788291
MAG682	Bacteria	Bacillota_A	Clostridia	Lachnospirales	Lachnospiraceae	UBA1712	Unassigned	78.36	63.4505	67.12	1.05	40	2482143	20003	333_0	SRR28788290
MAG683	Bacteria	Bacteroidota	Bacteroidia	Bacteroidales	Paludibacteraceae	UBA1754	Unassigned	N/A	51.3854	53.35	0.54	0	844039	2824	58_0	SRR28788289
MAG684	Bacteria	Bacteroidota	Bacteroidia	Bacteroidales	UBA932	Cryptobacteroides	Unassigned	N/A	55.1323	56.25	0.48	100	848692	3843	97_1	SRR28788288
MAG686	Bacteria	Bacteroidota	Bacteroidia	Bacteroidales	UBA3663	UBA3663	Unassigned	N/A	73.4692	84.75	2.6	27.27	2707522	10010	171_0	SRR28788287
MAG687	Bacteria	Bacteroidota	Bacteroidia	Bacteroidales	Bacteroidaceae	Alloprevotella	Unassigned	79.23	83.6737	87.66	1.05	25	2237247	9601	257_0	SRR28788286
MAG688	Bacteria	Bacillota_A	Clostridia	Oscillospirales	Acutalibacteraceae	Eubacterium_R	Unassigned	N/A	60.3318	67.82	1.72	0	1571492	15981	446_0	SRR28788285
MAG69	Bacteria	Bacillota_A	Clostridia	Oscillospirales	Acutalibacteraceae	UBA6857	Unassigned	78.82	20.1763	55.18	7.37	16.67	1327704	1642	481_0	SRR28788284
MAG690	Bacteria	Bacillota_A	Clostridia	Lachnospirales	Lachnospiraceae	Unassigned	Unassigned	N/A	20.5986	64.82	9.69	36.11	1288771	2749	389_2	SRR28788283
MAG691	Bacteria	Myxococcota	Bradymonadia	UBA4248	UBA4248	UBA4248	Unassigned	77.69	65.5178	72.42	1.61	0	4024166	18865	503_0	SRR28788282
MAG693	Bacteria	Bacillota_A	Clostridia	Christensenellales	CAG-74	CAKUFA01	Unassigned	78.06	52.3413	65.05	2.82	22.22	1950387	3231	605_1	SRR28788280
MAG694	Bacteria	Bacillota_A	Clostridia	Oscillospirales	Acutalibacteraceae	Ruminococcus_E	Ruminococcus_E bromii_A	97.92	73.5568	80.63	1.79	0	1774629	5428	461_1	SRR28788436
MAG695	Bacteria	Bacteroidota	Bacteroidia	Bacteroidales	Bacteroidaceae	Prevotella	Unassigned	N/A	53.6314	69.56	3.61	30.77	2669769	10028	179_2	SRR28788435
MAG697	Bacteria	Bacillota_A	Clostridia	Oscillospirales	Acutalibacteraceae	CAG-488	Unassigned	79.72	63.8841	67.5	0.96	40	1478281	3803	476_2	SRR28788434
MAG698	Bacteria	Bacillota_A	Clostridia	Oscillospirales	Butyricicoccaceae	RGIG1902	Unassigned	N/A	79.9218	89.26	2.24	25	1958402	38340	567_0	SRR28788433
MAG699	Bacteria	Bacteroidota	Bacteroidia	Bacteroidales	UBA3663	UBA3663	Unassigned	80.26	49.1786	70.49	5.17	66.67	2857920	14572	161_2	SRR28788432
MAG7	Bacteria	Bacteroidota	Bacteroidia	Bacteroidales	WCHB1-69	UBA1205	Unassigned	N/A	92.4956	91.13	0	0	1923572	51420	500_0	SRR28788431
MAG70	Bacteria	Bacteroidota	Bacteroidia	Bacteroidales	Bacteroidaceae	Alloprevotella	Unassigned	77.73	63.8283	73.79	2.52	66.67	1856703	7877	149_0	SRR28788430
MAG700	Bacteria	Bacteroidota	Bacteroidia	Bacteroidales	Bacteroidaceae	UBA4372	Unassigned	79.53	50.994	66.13	3.37	28.57	2451940	3037	157_2	SRR28788429
MAG701	Bacteria	Bacillota_A	Clostridia	Peptostreptococcales	Anaerovoracaceae	VUNA01	Unassigned	N/A	75.0906	98.87	5.2	22.22	1959446	12893	365_0	SRR28788428
MAG703	Bacteria	Bacillota	Bacilli	Erysipelotrichales	Erysipelotrichaceae	RGIG5681	Unassigned	77.49	74.4558	88.3	3.6	88.89	1526180	7788	306_0	SRR28788426
MAG704	Bacteria	Bacillota_A	Clostridia	Lachnospirales	Lachnospiraceae	CAKRJP01	Unassigned	76.89	58.959	87.51	6.22	25	2068662	9291	340_0	SRR28788425
MAG705	Bacteria	Bacteroidota	Bacteroidia	Bacteroidales	Bacteroidaceae	UBA4293	UBA4293 sp024401095	97.98	55.4552	61.91	1.6	42.86	2860462	4999	124_2	SRR28788424
MAG706	Bacteria	Bacillota_A	Clostridia	Christensenellales	CAG-74	HGM11604	Unassigned	81.62	42.8322	59.65	3.51	0	2135877	2782	606_0	SRR28788423
MAG707	Bacteria	Bacillota_A	Clostridia	Peptostreptococcales	Anaerovoracaceae	RUG099	Unassigned	N/A	60.4138	60.72	0.35	100	1071132	14707	519_0	SRR28788422
MAG708	Bacteria	Bacteroidota	Bacteroidia	Bacteroidales	Bacteroidaceae	Alloprevotella	Unassigned	76.89	37.1214	55.08	3.84	9.09	1990694	5818	49_0	SRR28788421
MAG709	Bacteria	Bacillota_A	Clostridia	Oscillospirales	Ruminococcaceae	HUN007	Unassigned	N/A	72.7195	79.93	1.9	25	2780567	4176	317_1	SRR28788420
MAG71	Bacteria	Bacteroidota	Bacteroidia	Bacteroidales	Bacteroidaceae	UBA4334	Unassigned	N/A	47.7276	51.97	1.05	20	1556248	3760	167_2	SRR28788419
MAG711	Bacteria	Bacillota_A	Clostridia	Lachnospirales	Lachnospiraceae	Unassigned	Unassigned	N/A	63.761	65.25	0.48	0	1215542	6339	398_2	SRR28788418
MAG712	Bacteria	Bacteroidota	Bacteroidia	Bacteroidales	UBA932	Cryptobacteroides	Unassigned	79.92	50.3192	55.97	1.46	60	1173047	3361	79_2	SRR28788417
MAG713	Bacteria	Bacteroidota	Bacteroidia	Bacteroidales	UBA932	Cryptobacteroides	Cryptobacteroides sp024398075	97.51	77.3616	89.37	2.78	28.57	2244896	14954	105_7	SRR28788415
MAG715	Bacteria	Bacteroidota	Bacteroidia	Bacteroidales	UBA932	Cryptobacteroides	Unassigned	93.15	47.0031	50.38	0.9	50	1239382	2119	74_3	SRR28788414
MAG716	Bacteria	Patescibacteria	Saccharimonadia	Saccharimonadales	Nanosyncoccaceae	Nanosyncoccus	Unassigned	78.24	72.7726	71.74	0	0	629539	11097	2_0	SRR28788413
MAG717	Bacteria	Bacteroidota	Bacteroidia	Bacteroidales	P3	RUG11139	RUG11139 sp024400565	96.78	63.4403	65.32	0.63	0	1836682	33162	59_1	SRR28788412
MAG719	Bacteria	Bacteroidota	Bacteroidia	Bacteroidales	Muribaculaceae	CAG-485	Unassigned	79.21	83.9573	84.53	0.38	0	2042339	43120	41_0	SRR28788411
MAG72	Bacteria	Bacillota_A	Clostridia	Lachnospirales	Lachnospiraceae	JAILLW01	Unassigned	N/A	28.788	52.58	5.26	33.33	1538372	3088	363_0	SRR28788410
MAG721	Bacteria	Bacillota_A	Clostridia	Lachnospirales	Lachnospiraceae	Blautia_A	Blautia_A sp018919065	97.04	81.6676	82.07	0.63	100	2548768	16561	349_1	SRR28788409
MAG722	Bacteria	Bacteroidota	Bacteroidia	Bacteroidales	UBA932	Cryptobacteroides	Cryptobacteroides sp024401945	99.02	65.4624	76.69	2.54	16.67	1382853	11969	111_0	SRR28788408
MAG723	Bacteria	Bacillota_B	Peptococcia	Peptococcales	Peptococcaceae	Unassigned	Unassigned	N/A	53.4758	72.93	4.23	16.67	1612790	9146	415_2	SRR28788407
MAG724	Bacteria	Elusimicrobiota	Elusimicrobia	Elusimicrobiales	UBA9959	CACZRG01	CACZRG01 sp902783485	97.88	93.3676	91.95	0	0	2185518	65331	599_0	SRR28788406
MAG725	Bacteria	Bacteroidota	Bacteroidia	Bacteroidales	Muribaculaceae	SFTJ01	Unassigned	N/A	66.2811	68.96	0.83	50	1680384	12366	34_1	SRR28788025
MAG726	Bacteria	Bacteroidota	Bacteroidia	Bacteroidales	Bacteroidaceae	UBA4372	Unassigned	N/A	55.9438	56.55	0.34	0	2084217	14709	140_0	SRR28788024
MAG727	Bacteria	Bacteroidota	Bacteroidia	Bacteroidales	UBA932	Cryptobacteroides	Unassigned	78.07	74.1055	79.92	1.43	25	1783288	8631	85_2	SRR28788023
MAG728	Bacteria	Bacteroidota	Bacteroidia	Bacteroidales	Bacteroidaceae	Phocaeicola	Phocaeicola faecalis	98.68	94.5632	96.65	0.74	33.33	3935491	51647	56_0	SRR28788022
MAG729	Bacteria	Bacillota_A	Clostridia	Oscillospirales	Oscillospiraceae	ER4	Unassigned	83.37	64.7533	74.27	2.68	80	1196125	2940	555_1	SRR28788021
MAG73	Bacteria	Bacteroidota	Bacteroidia	Bacteroidales	UBA932	Cryptobacteroides	Unassigned	79.94	93.3384	93.89	0.5	100	2497276	75292	114_0	SRR28788020
MAG730	Bacteria	Bacillota_A	Clostridia	Lachnospirales	Lachnospiraceae	NK4A136	Unassigned	84.05	47.2671	65.08	3.85	16.67	1908116	3721	345_0	SRR28788019
MAG731	Bacteria	Actinomycetota	Coriobacteriia	Coriobacteriales	Eggerthellaceae	Phoenicibacter	Unassigned	76.75	66.7994	67.52	0.38	50	800802	9097	280_0	SRR28788120
MAG732	Bacteria	Bacillota_A	Clostridia	Clostridiales	Clostridiaceae	Proteiniclasticum	Proteiniclasticum ruminis	98.89	72.4331	71.55	0	0	1692985	5574	318_0	SRR28788119
MAG733	Bacteria	Campylobacterota	Campylobacteria	Campylobacterales	Campylobacteraceae	Campylobacter	Unassigned	80.91	52.557	58.99	1.69	80	892820	2042	10_1	SRR28788118
MAG735	Bacteria	Verrucomicrobiota	Kiritimatiellia	RFP12	UBA1067	UBA1067	Unassigned	78.49	50.2234	52.9	0.86	100	2197639	3212	513_3	SRR28788116
MAG736	Bacteria	Bacteroidota	Bacteroidia	Bacteroidales	Bacteroidaceae	Phocaeicola	Unassigned	N/A	78.6686	87.59	2.01	0	2193054	17267	121_1	SRR28788115
MAG737	Bacteria	Bacteroidota	Bacteroidia	Bacteroidales	Bacteroidaceae	Prevotella	Prevotella sp900556825	97.49	68.1644	82.01	3.14	33.33	2525898	3942	118_0	SRR28788114
MAG738	Bacteria	Bacillota_A	Clostridia	Oscillospirales	Acutalibacteraceae	Eubacterium_R	Unassigned	N/A	65.9654	74.59	2.35	100	1486186	3394	449_2	SRR28788113
MAG739	Bacteria	Bacteroidota	Bacteroidia	Bacteroidales	Paludibacteraceae	HGM05398	HGM05398 sp900767385	98.03	86.3461	90.38	1.08	0	2156379	51555	48_5	SRR28788112
MAG740	Bacteria	Bacillota_A	Clostridia	Peptostreptococcales	Anaerovoracaceae	RUG11894	Unassigned	88.61	57.7006	73.88	4.08	85.71	1330867	2675	590_3	SRR28788111
MAG741	Bacteria	Bacillota_C	Negativicutes	Acidaminococcales	Acidaminococcaceae	Phascolarctobacterium_A	Unassigned	N/A	79.0663	87.18	2.05	9.09	1295841	7813	410_1	SRR28788110
MAG742	Bacteria	Bacillota_A	Clostridia	Lachnospirales	Lachnospiraceae	JAKSRN01	Unassigned	84.46	70.1187	84.28	3.6	55.56	2307529	4697	352_1	SRR28788109
MAG743	Bacteria	Bacillota_A	Clostridia	Oscillospirales	Acutalibacteraceae	Eubacterium_R	Unassigned	N/A	77.8497	82.28	1.34	85.71	1894773	16684	447_0	SRR28788108
MAG744	Bacteria	Bacteroidota	Bacteroidia	Bacteroidales	Paludibacteraceae	HGM05398	HGM05398 sp900767385	97.73	69.2911	71.95	0.81	0	1806942	57841	48_8	SRR28788107
MAG745	Bacteria	Bacteroidota	Bacteroidia	Bacteroidales	Bacteroidaceae	UBA4334	Unassigned	79.97	66.3339	87.41	4.72	31.25	3027997	11963	170_0	SRR28788105
MAG746	Bacteria	Bacillota_A	Clostridia	Oscillospirales	Ruminococcaceae	Ruminococcus	Ruminococcus flavefaciens_L	97.98	98.2114	96.98	0	0	3065912	27715	368_0	SRR28788104
MAG747	Bacteria	Bacteroidota	Bacteroidia	Bacteroidales	Paludibacteraceae	RF16	Unassigned	76.68	91.2311	90.32	0.11	100	2604890	48099	209_2	SRR28788103
MAG748	Bacteria	Bacteroidota	Bacteroidia	Bacteroidales	Muribaculaceae	Sodaliphilus	Unassigned	94.38	56.0789	67.3	2.68	54.55	2011443	2594	37_4	SRR28788102
MAG749	Bacteria	Bacillota	Bacilli	Lactobacillales	Streptococcaceae	Streptococcus	Streptococcus equinus	98.95	100.638	99.63	0.28	50	1847128	33726	226_1	SRR28788101
MAG75	Bacteria	Bacteroidota	Bacteroidia	Bacteroidales	Paludibacteraceae	RF16	Unassigned	76.58	71.537	85.86	3.45	50	2045511	24205	210_2	SRR28788100
MAG750	Bacteria	Bacteroidota	Bacteroidia	Bacteroidales	Bacteroidaceae	UBA4372	Unassigned	N/A	79.2745	84.46	1.33	16.67	2280451	29209	131_1	SRR28788099
MAG751	Bacteria	Bacteroidota	Bacteroidia	Bacteroidales	UBA932	Cryptobacteroides	Cryptobacteroides sp024398075	97.49	81.1744	91.3	2.78	62.5	2389005	11385	105_2	SRR28788098
MAG755	Bacteria	Bacteroidota	Bacteroidia	Bacteroidales	Bacteroidaceae	Alloprevotella	Unassigned	77.63	55.302	68.41	3.23	57.14	2711803	23587	151_0	SRR28788097
MAG756	Bacteria	Bacteroidota	Bacteroidia	Bacteroidales	Bacteroidaceae	Prevotella	Unassigned	N/A	38.9285	75.17	8.03	36.36	3491126	9071	190_2	SRR28788096
MAG757	Bacteria	Bacteroidota	Bacteroidia	Bacteroidales	Bacteroidaceae	UBA4334	Unassigned	N/A	71.7268	85.61	3.17	25	3429712	21314	174_1	SRR28788094
MAG758	Bacteria	Bacteroidota	Bacteroidia	Bacteroidales	Bacteroidaceae	UBA4372	Unassigned	N/A	55.9546	55.17	0	0	1870057	3541	138_0	SRR28788093
MAG759	Bacteria	Bacteroidota	Bacteroidia	Bacteroidales	Muribaculaceae	Paramuribaculum	Unassigned	N/A	93.4534	93.9	0.38	0	2101683	77048	40_0	SRR28788092
MAG76	Bacteria	Bacillota_A	Clostridia	Peptostreptococcales	Anaerovoracaceae	RGIG2707	Unassigned	82.47	49.8665	60.9	2.55	40	1352934	2361	437_0	SRR28788091
MAG760	Bacteria	Bacillota_A	Clostridia	Oscillospirales	Oscillospiraceae	Limivicinus	Limivicinus sp900546515	98.43	66.0571	75.47	2.06	0	1758129	5678	553_0	SRR28788090
MAG761	Bacteria	Bacteroidota	Bacteroidia	Bacteroidales	Bacteroidaceae	UBA4372	UBA4372 sp018065005	97.71	73.7728	80.46	1.67	40	2113018	9324	155_6	SRR28788089
MAG763	Bacteria	Bacteroidota	Bacteroidia	Bacteroidales	UBA932	Cryptobacteroides	Unassigned	86.18	55.2427	58.51	0.87	33.33	1225078	3676	94_0	SRR28788088
MAG764	Bacteria	Spirochaetota	Spirochaetia	Treponematales	Treponemataceae	Treponema_D	Unassigned	N/A	49.6941	57.64	1.77	0	1854889	6141	265_0	SRR28788087
MAG765	Bacteria	Bacillota	Bacilli	Erysipelotrichales	Erysipelotrichaceae	UBA636	Unassigned	77.68	77.9766	92.77	3.9	66.67	1624312	16295	312_1	SRR28788086
MAG766	Bacteria	Bacillota_A	Clostridia	Oscillospirales	Ruminococcaceae	Ruminococcus	Ruminococcus sp017934425	97.81	74.3934	79.65	1.34	50	2283365	3364	464_0	SRR28788085
MAG768	Bacteria	Bacillota_A	Clostridia	Oscillospirales	Acutalibacteraceae	Eubacterium_R	Unassigned	N/A	38.891	54.42	3.88	83.33	1192032	1801	445_0	SRR28788083
MAG77	Bacteria	Spirochaetota	Spirochaetia	Treponematales	Treponemataceae	Treponema_D	Unassigned	80.96	44.0247	59.26	3.67	58.33	1938979	8471	272_0	SRR28788082
MAG770	Bacteria	Bacteroidota	Bacteroidia	Bacteroidales	Paludibacteraceae	RF16	Unassigned	94.49	90.5224	89.25	0	0	1509864	33482	214_2	SRR28788081
MAG771	Bacteria	Bacteroidota	Bacteroidia	Bacteroidales	UBA932	Cryptobacteroides	Unassigned	77.35	15.5403	53.7	9.09	72.73	847295	2179	70_0	SRR28788636
MAG772	Bacteria	Bacteroidota	Bacteroidia	Bacteroidales	Paludibacteraceae	UBA4345	UBA4345 sp024401615	98.34	79.2445	83.33	1.08	0	3239078	40650	25_0	SRR28788635
MAG773	Bacteria	Bacillota_A	Clostridia	Lachnospirales	Lachnospiraceae	JAKSRN01	Unassigned	84.51	39.2573	56.08	3.51	0	1429329	2720	352_2	SRR28788634
MAG774	Bacteria	Bacillota_A	Clostridia	Lachnospirales	Lachnospiraceae	KLE1615	Unassigned	N/A	42.4751	58.85	3.51	0	3522179	21393	347_0	SRR28788633
MAG775	Bacteria	Bacteroidota	Bacteroidia	Bacteroidales	Bacteroidaceae	Prevotella	Unassigned	N/A	53.9733	65.6	2.66	20	2512182	18307	183_0	SRR28788632
MAG777	Bacteria	Bacillota_A	Clostridia	Oscillospirales	Butyricicoccaceae	SIG471	Unassigned	N/A	74.6007	73.15	0	0	1835721	76118	521_0	SRR28788631
MAG778	Bacteria	Bacteroidota	Bacteroidia	Bacteroidales	WCHB1-69	F23-D06	Unassigned	79.98	85.8028	95.32	2.15	0	2469291	27896	46_2	SRR28788630
MAG779	Bacteria	Bacillota_A	Clostridia	Oscillospirales	Acutalibacteraceae	Eubacterium_R	Unassigned	N/A	67.834	80.93	3.02	33.33	2517170	9438	456_0	SRR28788628
MAG78	Bacteria	Bacteroidota	Bacteroidia	Bacteroidales	Bacteroidaceae	UBA4293	Unassigned	79.28	44.275	61.42	3.57	0	1517543	2455	123_2	SRR28788627
MAG780	Bacteria	Bacteroidota	Bacteroidia	Bacteroidales	UBA932	Cryptobacteroides	Unassigned	N/A	90.9129	90.48	0.19	0	1996543	55684	112_0	SRR28788626
MAG781	Bacteria	Bacillota_A	Clostridia	Lachnospirales	Lachnospiraceae	UBA1267	Unassigned	83.35	37.7107	54.55	3.49	0	1394496	1590	428_0	SRR28788625
MAG782	Bacteria	Bacteroidota	Bacteroidia	Bacteroidales	UBA932	Cryptobacteroides	Unassigned	80.39	49.8971	75.95	6.11	58.82	1605591	6114	79_3	SRR28788624
MAG783	Bacteria	Bacteroidota	Bacteroidia	Bacteroidales	P3	Phil12	Unassigned	90.59	76.2163	79.82	1.08	0	1542108	3757	303_1	SRR28788623
MAG784	Bacteria	Pseudomonadota	Gammaproteobacteria	Enterobacterales_A	Succinivibrionaceae	HGM20899	HGM20899 sp900767005	98.52	57.8731	63.85	1.4	25	1149143	2119	248_0	SRR28788622
MAG785	Bacteria	Bacillota	Bacilli	Lactobacillales	Lactobacillaceae	Limosilactobacillus	Limosilactobacillus gallistercoris	98.31	67.0643	76.56	2.5	50	1216526	3179	220_1	SRR28788621
MAG786	Bacteria	Bacillota_A	Clostridia	Lachnospirales	Lachnospiraceae	VSOB01	Unassigned	N/A	49.5486	79	6.72	50	2106519	3608	377_2	SRR28788620
MAG787	Bacteria	Bacteroidota	Bacteroidia	Bacteroidales	UBA932	Cryptobacteroides	Cryptobacteroides sp024398075	97.07	64.3104	72.94	1.9	0	1878131	5258	105_9	SRR28788619
MAG79	Bacteria	Bacteroidota	Bacteroidia	Bacteroidales	UBA932	Cryptobacteroides	Unassigned	79.51	90.2598	91.98	0.63	0	2674396	69127	93_0	SRR28788617
MAG790	Bacteria	Bacillota_A	Clostridia	Christensenellales	CAG-74	RUG740	Unassigned	N/A	72.2008	75.74	1.13	25	1956709	4437	602_1	SRR28788616
MAG793	Bacteria	Bacillota_A	Clostridia	Lachnospirales	Lachnospiraceae	Unassigned	Unassigned	N/A	57.1944	65.32	2.06	16.67	1145124	4544	388_1	SRR28788615
MAG794	Bacteria	Bacteroidota	Bacteroidia	Bacteroidales	WCHB1-69	F23-D06	Unassigned	79.05	31.8579	63.51	6.81	23.53	1295018	3724	46_5	SRR28788614
MAG795	Bacteria	Bacillota_A	Clostridia	Oscillospirales	Acutalibacteraceae	Eubacterium_R	Unassigned	N/A	87.6809	85.79	0	0	1663821	6033	438_2	SRR28788613
MAG796	Bacteria	Bacillota_C	Negativicutes	Acidaminococcales	Acidaminococcaceae	Phascolarctobacterium_A	Unassigned	88	58.7718	67.28	2.12	14.29	1129754	3742	411_1	SRR28788612
MAG798	Bacteria	Bacteroidota	Bacteroidia	Bacteroidales	Bacteroidaceae	UBA1189	Unassigned	N/A	81.3524	89.06	1.8	0	3008018	36713	223_0	SRR28788611
MAG799	Bacteria	Bacillota_A	Clostridia	Lachnospirales	Lachnospiraceae	RGIG423	Unassigned	78.87	85.8361	97.89	2.81	25	3006816	36911	327_0	SRR28788610
MAG8	Bacteria	Bacteroidota	Bacteroidia	Bacteroidales	Bacteroidaceae	Alloprevotella	Unassigned	87.09	68.3122	71.06	0.87	50	1709320	20623	141_3	SRR28788609
MAG80	Bacteria	Bacteroidota	Bacteroidia	Bacteroidales	Bacteroidaceae	Prevotella	Unassigned	N/A	56.4119	65.7	2.22	44.44	2560081	4273	128_0	SRR28788608
MAG800	Bacteria	Bacillota_A	Clostridia	Lachnospirales	Lachnospiraceae	Unassigned	Unassigned	N/A	44.7243	68.06	5.64	68	1252298	10919	383_0	SRR28788606
MAG801	Bacteria	Bacteroidota	Bacteroidia	Bacteroidales	Bacteroidaceae	UBA4334	Unassigned	N/A	60.9174	80.48	4.47	37.14	3009374	17157	174_2	SRR28788605
MAG802	Bacteria	Bacteroidota	Bacteroidia	Bacteroidales	Bacteroidaceae	UBA4372	UBA4372 sp018065005	98.05	77.6053	84.01	1.86	50	2083195	8513	155_3	SRR28788604
MAG803	Bacteria	Bacillota_A	Clostridia	Lachnospirales	Lachnospiraceae	JAKSSF01	Unassigned	85.91	84.2736	88.1	1.37	83.33	1705014	5744	334_1	SRR28788603
MAG804	Bacteria	Bacillota_A	Clostridia	Oscillospirales	Oscillospiraceae	Faecousia	Unassigned	80.73	25.499	67.28	8.75	13.04	1758295	4326	584_0	SRR28788602
MAG805	Bacteria	Campylobacterota	Campylobacteria	Campylobacterales	Campylobacteraceae	Campylobacter	Unassigned	81.32	49.1767	63.79	3.52	63.64	1040810	2973	10_2	SRR28788601
MAG806	Bacteria	Bacillota_A	Clostridia	Peptostreptococcales	Acidaminobacteraceae	DUPT01	DUPT01 sp012799095	98.66	53.1471	56.03	0.71	0	1120872	2062	418_0	SRR28788600
MAG807	Bacteria	Bacteroidota	Bacteroidia	Bacteroidales	Bacteroidaceae	Alloprevotella	Unassigned	80.76	67.2113	72.3	1.47	33.33	1637843	3403	142_2	SRR28788599
MAG808	Bacteria	Bacteroidota	Bacteroidia	Bacteroidales	Muribaculaceae	Sodaliphilus	Unassigned	94.28	48.2784	56.79	1.93	25	1763716	1958	37_3	SRR28788598
MAG809	Bacteria	Spirochaetota	Spirochaetia	Treponematales	Treponemataceae	Treponema_D	Unassigned	78.6	51.3598	62.4	2.68	62.5	2189388	2237	278_0	SRR28788597
MAG81	Bacteria	Spirochaetota	Spirochaetia	Treponematales	Treponemataceae	Treponema_D	Treponema_D sp024400915	97.77	36.4281	66.19	6.64	38.46	1644696	5607	267_0	SRR28788017
MAG810	Bacteria	Bacillota_A	Clostridia	Lachnospirales	Lachnospiraceae	UBA2868	Unassigned	79.81	87.7012	96.05	2.09	40	3706527	32396	409_0	SRR28788016
MAG811	Bacteria	Bacillota_A	Clostridia	Oscillospirales	Ruminococcaceae	Faeciplasma	Unassigned	N/A	93.4096	94.3	0.67	50	2424416	17421	493_1	SRR28788015
MAG812	Bacteria	Bacillota_A	Clostridia	Oscillospirales	Oscillospiraceae	CAG-103	CAG-103 sp900317855	97.76	86.3416	84.9	0	0	1723014	72988	551_0	SRR28788014
MAG813	Bacteria	Bacillota_A	Clostridia	Lachnospirales	Lachnospiraceae	Unassigned	Unassigned	N/A	70.532	78.39	1.9	33.33	1292254	9941	375_0	SRR28788013
MAG815	Bacteria	Bacillota_A	Clostridia	Lachnospirales	Lachnospiraceae	UBA1712	Unassigned	78.71	69.0699	79.15	2.46	50	1395955	9114	407_2	SRR28788012
MAG816	Bacteria	Bacillota_A	Clostridia	Oscillospirales	Ruminococcaceae	Ruminiclostridium_E	Unassigned	N/A	68.7001	73.49	1.34	50	1767638	28857	457_0	SRR28788011
MAG817	Bacteria	Bacillota_A	Clostridia	Oscillospirales	Butyricicoccaceae	Agathobaculum	Agathobaculum sp003481705	96.54	37.2558	74.49	7.72	9.09	1574475	2033	564_0	SRR28788010
MAG818	Bacteria	Bacteroidota	Bacteroidia	Bacteroidales	Bacteroidaceae	Alloprevotella	Unassigned	81.04	69.575	81.31	2.85	23.08	1906283	5032	142_1	SRR28788009
MAG819	Bacteria	Bacillota_A	Clostridia	Oscillospirales	Acutalibacteraceae	Eubacterium_R	Unassigned	N/A	61.121	69.06	2.01	66.67	1074664	3326	452_5	SRR28788008
MAG82	Bacteria	Bacteroidota	Bacteroidia	Bacteroidales	Bacteroidaceae	Prevotella	Unassigned	N/A	82.1533	89.57	1.91	50	3130445	21712	181_3	SRR28788006
MAG820	Bacteria	Bacillota_A	Clostridia	Peptostreptococcales	Anaerovoracaceae	RUG11894	Unassigned	88.8	50.7678	58.11	1.6	0	1190102	1975	590_6	SRR28788005
MAG823	Bacteria	Bacteroidota	Bacteroidia	Bacteroidales	Paludibacteraceae	RF16	Unassigned	76.73	63.5475	91.43	5.96	18.18	1947341	4445	211_2	SRR28788004
MAG824	Bacteria	Bacteroidota	Bacteroidia	Bacteroidales	P3	UBA1711	UBA1711 sp900771365	97.5	28.5611	63.43	7.29	10.53	1681580	4045	65_2	SRR28788003
MAG825	Bacteria	Bacteroidota	Bacteroidia	Bacteroidales	Bacteroidaceae	UBA1179	Unassigned	87.76	85.4007	89.44	1.12	20	2188429	45025	203_0	SRR28788002
MAG826	Bacteria	Spirochaetota	Spirochaetia	Treponematales	Treponemataceae	Treponema_D	Unassigned	89.61	64.0108	70.8	1.63	33.33	1690643	4122	275_1	SRR28788001
MAG829	Bacteria	Bacillota_A	Clostridia	Lachnospirales	Lachnospiraceae	Unassigned	Unassigned	N/A	24.7558	65.96	9.29	48	1342544	3575	382_2	SRR28788000
MAG83	Bacteria	Verrucomicrobiota	Verrucomicrobiae	Verrucomicrobiales	Akkermansiaceae	Akkermansia	Unassigned	N/A	73.1673	83.28	2.44	50	1930706	5183	620_2	SRR28787999
MAG830	Bacteria	Bacillota_A	Clostridia	Lachnospirales	Bianqueaceae	RUG760	Unassigned	78.86	41.1823	51.07	2.35	50	1459805	2263	357_2	SRR28787998
MAG832	Bacteria	Bacillota	Bacilli	Erysipelotrichales	Erysipelotrichaceae	UBA636	UBA636 sp002299675	98.13	90.3406	89.27	0	0	1710404	13216	310_0	SRR28787997
MAG833	Bacteria	Eremiobacterota	Xenobia	Xenobiales	Xenobiaceae	RGIG3641	Unassigned	77.85	66.0826	76.83	2.56	0	2423887	12204	15_1	SRR28787994
MAG834	Bacteria	Bacteroidota	Bacteroidia	Bacteroidales	Muribaculaceae	Sodaliphilus	Unassigned	94.11	62.3218	70.77	1.95	28.57	2120136	2947	37_8	SRR28787993
MAG835	Bacteria	Bacillota_A	Clostridia	Oscillospirales	Oscillospiraceae	Faecousia	Unassigned	77.32	51.8413	56.9	1.72	100	1607571	4337	538_1	SRR28787992
MAG836	Bacteria	Bacteroidota	Bacteroidia	Bacteroidales	Bacteroidaceae	UBA4293	Unassigned	86.93	58.4289	72.84	3.46	30	2093938	4949	125_1	SRR28787991
MAG837	Bacteria	Desulfobacterota	Desulfovibrionia	Desulfovibrionales	Desulfovibrionaceae	Desulfovibrio	Unassigned	N/A	50.9896	72.73	5.28	75	1667555	2394	608_0	SRR28787990
MAG838	Bacteria	Pseudomonadota	Alphaproteobacteria	RF32	CAG-977	UBA11549	UBA11549 sp017476085	98	78.1345	77.99	0.29	0	1965881	147576	494_0	SRR28787989
MAG839	Bacteria	Bacillota_A	Clostridia	Oscillospirales	Ruminococcaceae	Ruminococcus_C	Unassigned	N/A	75.2281	84.71	2.48	83.33	1475324	4819	465_0	SRR28787988
MAG841	Bacteria	Bacillota_A	Clostridia	Oscillospirales	Ruminococcaceae	UMGS1668	Unassigned	N/A	82.0473	80.81	0.13	50	1390469	4400	600_1	SRR28787987
MAG842	Bacteria	Bacteroidota	Bacteroidia	Bacteroidales	UBA932	Cryptobacteroides	Unassigned	79.46	90.8851	90.91	0.32	50	1350786	64585	83_0	SRR28787986
MAG843	Bacteria	Bacteroidota	Bacteroidia	Bacteroidales	UBA932	Cryptobacteroides	Unassigned	N/A	59.8772	89.41	6.19	5.88	2363591	12202	108_0	SRR28787985
MAG844	Bacteria	Bacillota_A	Clostridia	Lachnospirales	Lachnospiraceae	CALZKI01	Unassigned	77.68	62.2295	78.93	3.74	27.27	2484050	8694	339_0	SRR28787983
MAG845	Bacteria	Bacteroidota	Bacteroidia	Bacteroidales	Bacteroidaceae	UBA4334	Unassigned	79.2	61.9282	76.69	3.21	9.52	2681319	8813	168_2	SRR28787982
MAG846	Bacteria	Bacteroidota	Bacteroidia	Bacteroidales	Bacteroidaceae	Prevotella	Unassigned	N/A	73.5689	79.45	1.67	16.67	2010948	23979	180_1	SRR28787981
MAG848	Bacteria	Bacillota_A	Clostridia	Lachnospirales	Lachnospiraceae	NK4A136	NK4A136 sp000421045	97.21	91.8126	95.07	1.17	33.33	2554373	24417	369_1	SRR28787980
MAG85	Bacteria	Verrucomicrobiota	Kiritimatiellia	RFP12	UBA1067	UBA1067	Unassigned	77.58	69.5838	84.37	3.41	28.57	1740036	36228	509_0	SRR28787979
MAG851	Bacteria	Bacillota_A	Clostridia	Oscillospirales	Ruminococcaceae	Faecalibacterium	Faecalibacterium sp003449675	N/A	73.8382	81.1	2.04	100	1918226	5975	592_1	SRR28788080
MAG852	Bacteria	Bacteroidota	Bacteroidia	Bacteroidales	UBA932	Cryptobacteroides	Unassigned	N/A	38.2292	55.57	3.9	35.29	851962	3514	97_2	SRR28788079
MAG854	Bacteria	Bacillota	Bacilli	RF39	UBA660	Unassigned	Unassigned	N/A	81.7549	91.85	2.25	0	1197006	19490	293_0	SRR28788078
MAG855	Bacteria	Bacteroidota	Bacteroidia	Bacteroidales	Muribaculaceae	CAG-485	Unassigned	N/A	94.4399	96.29	0.87	50	2209998	13139	39_1	SRR28788077
MAG856	Bacteria	Bacillota_A	Clostridia	Lachnospirales	Lachnospiraceae	JAKSRN01	Unassigned	84.41	58.5006	82.31	5.17	23.08	2644025	4729	352_3	SRR28788076
MAG857	Bacteria	Bacteroidota	Bacteroidia	Bacteroidales	Paludibacteraceae	Aphodosoma	Unassigned	89.13	54.3095	58.62	1.18	66.67	1001755	3852	221_0	SRR28788074
MAG858	Bacteria	Bacillota_A	Clostridia	Oscillospirales	Acutalibacteraceae	UBA3753	Unassigned	75.74	43.6025	62.61	4.53	64.29	1128410	2756	284_0	SRR28788073
MAG859	Bacteria	Bacillota_A	Clostridia	Christensenellales	CAG-74	CAKUFA01	Unassigned	77.11	62.1275	70.99	1.91	0	1952309	2265	605_2	SRR28788072
MAG86	Bacteria	Verrucomicrobiota	Verrucomicrobiae	Verrucomicrobiales	Akkermansiaceae	Akkermansia	Unassigned	84.68	60.8624	78.21	4.22	71.43	1910244	2858	627_4	SRR28788071
MAG860	Bacteria	Spirochaetota	Spirochaetia	Treponematales	Treponemataceae	Treponema_D	Unassigned	N/A	77.6783	92.05	3.15	0	2362486	54535	274_2	SRR28788070
MAG861	Bacteria	Bacillota_A	Clostridia	Oscillospirales	Oscillospiraceae	Dysosmobacter	Dysosmobacter sp024404295	98.48	74.2835	79.59	1.43	50	1912297	17261	546_2	SRR28788069
MAG862	Bacteria	Bacteroidota	Bacteroidia	Bacteroidales	Muribaculaceae	Sodaliphilus	Unassigned	94.6	57.7669	68.93	2.73	63.64	2103250	3014	37_5	SRR28788068
MAG863	Bacteria	Bacteroidota	Bacteroidia	Bacteroidales	P3	UBA1711	UBA1711 sp900317285	96.29	90.0474	91.38	0.54	0	2015743	51848	96_0	SRR28788067
MAG864	Bacteria	Bacillota_A	Clostridia	Lachnospirales	Lachnospiraceae	JAKSSE01	Unassigned	82.51	92.1606	94.36	0.89	0	2609284	30770	408_1	SRR28788066
MAG865	Bacteria	Bacteroidota	Bacteroidia	Bacteroidales	Bacteroidaceae	UBA4372	Unassigned	N/A	43.9376	50	1.72	100	1293593	4122	131_3	SRR28788065
MAG866	Bacteria	Spirochaetota	Spirochaetia	Treponematales	Treponemataceae	Treponema_D	Unassigned	76.72	77.213	83.05	1.44	33.33	2917035	5572	258_3	SRR28788063
MAG867	Bacteria	Myxococcota	Bradymonadia	UBA4248	UBA4248	UBA4248	Unassigned	81.69	40.8538	57.92	3.55	0	2737691	2226	505_0	SRR28788062
MAG868	Bacteria	Verrucomicrobiota	Verrucomicrobiae	Verrucomicrobiales	Akkermansiaceae	Akkermansia	Unassigned	85.92	66.752	81.57	3.56	54.55	2136407	11483	625_4	SRR28788061
MAG869	Bacteria	Bacillota_A	Clostridia	Lachnospirales	Lachnospiraceae	Unassigned	Unassigned	N/A	24.2177	57.06	6.71	0	1693644	2485	492_2	SRR28788060
MAG87	Bacteria	Bacteroidota	Bacteroidia	Bacteroidales	P3	RUG11139	RUG11139 sp024400565	96.97	80.603	82.26	0.54	0	1960055	11641	59_2	SRR28788059
MAG870	Bacteria	Bacillota_A	Clostridia	Oscillospirales	Acutalibacteraceae	Eubacterium_R	Unassigned	78.96	54.9672	73.04	4.42	75	1404936	2537	441_0	SRR28788058
MAG871	Bacteria	Bacteroidota	Bacteroidia	Bacteroidales	Bacteroidaceae	Prevotella	Unassigned	N/A	71.4867	79.98	2.22	60	2786577	33835	181_2	SRR28788057
MAG872	Bacteria	Bacillota_A	Clostridia	Oscillospirales	Acutalibacteraceae	Eubacterium_R	Unassigned	N/A	50.2294	56.38	1.72	100	969025	2746	439_0	SRR28788056
MAG873	Bacteria	Synergistota	Synergistia	Synergistales	Synergistaceae	Unassigned	Unassigned	77.6	73.4449	82.97	2.37	66.67	1615609	2949	506_3	SRR28788055
MAG874	Bacteria	Bacteroidota	Bacteroidia	Bacteroidales	Paludibacteraceae	HGM05398	HGM05398 sp900767385	97.87	65.7005	69.53	1.08	50	1775837	10988	48_2	SRR28788054
MAG875	Bacteria	Bacillota_A	Clostridia	Oscillospirales	CAG-382	UBA1206	Unassigned	N/A	21.325	64.31	9.76	53.33	1453570	1585	460_0	SRR28788052
MAG876	Bacteria	Bacillota_A	Clostridia	Christensenellales	CAG-74	RUG14130	Unassigned	77.29	67.0682	76.81	2.25	33.33	1893073	3137	532_0	SRR28788051
MAG877	Bacteria	Fibrobacterota	Fibrobacteria	Fibrobacterales	Fibrobacteraceae	Fibrobacter	Fibrobacter sp003149045	97.02	59.1038	87.81	6.59	33.33	3374800	12040	253_1	SRR28788050
MAG878	Bacteria	Bacteroidota	Bacteroidia	Bacteroidales	Muribaculaceae	SFTJ01	Unassigned	N/A	67.1197	67.74	0.38	0	1756738	34628	34_2	SRR28788049
MAG879	Archaea	Methanobacteriota	Methanobacteria	Methanobacteriales	Methanobacteriaceae	Methanobrevibacter_A	Methanobrevibacter_A gottschalkii	98.87	90.5018	97.21	1.68	40	1773982	10464	298_0	SRR28788048
MAG88	Bacteria	Spirochaetota	Spirochaetia	Treponematales	Treponemataceae	Treponema_D	Unassigned	N/A	89.9697	95.8	1.4	0	3188441	20868	264_2	SRR28788047
MAG880	Bacteria	Verrucomicrobiota	Kiritimatiellia	RFP12	UBA1067	UBA1067	Unassigned	78.53	55.856	80.55	5.47	30	2989943	10231	513_2	SRR28788046
MAG881	Bacteria	Bacillota_A	Clostridia	Oscillospirales	Acutalibacteraceae	UBA1425	Unassigned	N/A	54.8863	59.6	1.07	0	1497279	1789	537_0	SRR28788045
MAG882	Bacteria	Synergistota	Synergistia	Synergistales	Synergistaceae	Unassigned	Unassigned	78.87	35.3712	53.23	3.85	20	1460368	1669	507_0	SRR28788044
MAG883	Bacteria	Spirochaetota	Spirochaetia	Treponematales	Treponemataceae	Treponema_D	Unassigned	88.83	42.2268	78.1	7.58	15.38	2483534	5034	275_2	SRR28788043
MAG884	Bacteria	Bacillota	Bacilli	Erysipelotrichales	Erysipelotrichaceae	RGIG5681	Unassigned	N/A	41.3676	56.22	3.45	50	1123994	2114	307_0	SRR28788041
MAG885	Bacteria	Bacteroidota	Bacteroidia	Bacteroidales	WCHB1-69	F23-D06	F23-D06 sp024400875	97.81	60.2499	75.66	3.33	14.29	1752567	3222	47_0	SRR28788596
MAG888	Bacteria	Bacillota_A	Clostridia	Lachnospirales	Lachnospiraceae	Unassigned	Unassigned	N/A	68.9261	84.81	3.79	55.56	2537330	7956	406_0	SRR28788595
MAG889	Bacteria	Verrucomicrobiota	Verrucomicrobiae	Verrucomicrobiales	Akkermansiaceae	Akkermansia	Unassigned	N/A	59.5481	80.25	4.39	12.5	1803041	2392	619_3	SRR28788594
MAG89	Bacteria	Fibrobacterota	Fibrobacteria	Fibrobacterales	Fibrobacteraceae	Fibrobacter	Unassigned	N/A	17.9386	60.08	9.34	40	2840316	4219	255_0	SRR28788593
MAG890	Bacteria	Bacteroidota	Bacteroidia	Bacteroidales	Bacteroidaceae	Prevotella	Unassigned	84.19	86.2757	93.69	1.85	22.22	3160562	67487	187_2	SRR28788592
MAG891	Bacteria	Bacillota_A	Clostridia	Oscillospirales	Oscillospiraceae	Limivicinus	Unassigned	N/A	69.346	75.07	1.52	71.43	1515790	3635	588_0	SRR28788591
MAG892	Bacteria	Bacillota_A	Clostridia	Oscillospirales	Oscillospiraceae	Vescimonas	Vescimonas sp003487665	97.66	73.7654	83.67	2.41	12.5	1582427	4805	572_1	SRR28788590
MAG893	Bacteria	Bacillota_A	Clostridia	Oscillospirales	CAG-382	Unassigned	Unassigned	N/A	49.0152	56.61	1.74	25	1032303	2091	526_0	SRR28788589
MAG897	Bacteria	Bacteroidota	Bacteroidia	Bacteroidales	Bacteroidaceae	Prevotella	Unassigned	N/A	71.6341	79.01	2.15	70	2369744	5438	182_1	SRR28788588
MAG898	Bacteria	Bacteroidota	Bacteroidia	Bacteroidales	Bacteroidaceae	UBA4334	Unassigned	79.58	49.3619	91.9	9.93	59.38	4560129	25760	175_2	SRR28788586
MAG899	Bacteria	Spirochaetota	Spirochaetia	Treponematales	Treponemataceae	Treponema_D	Unassigned	89.24	72.3984	94.68	4.94	27.27	3193123	13261	275_3	SRR28788585
MAG90	Bacteria	Bacillota	Bacilli	Bacillales	Planococcaceae	Sporosarcina	Unassigned	N/A	63.0082	79.15	3.48	12.5	1673326	4230	225_0	SRR28788584
MAG900	Bacteria	Bacteroidota	Bacteroidia	Bacteroidales	Bacteroidaceae	UBA6398	UBA6398 sp003150315	99.06	86.2696	86.76	0.45	50	2193902	111989	30_0	SRR28788583
MAG901	Bacteria	Bacillota_C	Negativicutes	Acidaminococcales	Acidaminococcaceae	Phascolarctobacterium_A	Unassigned	N/A	59.0602	72.69	3.24	57.14	1956368	2617	412_0	SRR28788582
MAG902	Bacteria	Bacteroidota	Bacteroidia	Bacteroidales	P3	UBA1711	Unassigned	N/A	79.3664	86.68	1.7	0	2356507	22532	64_2	SRR28788581
MAG903	Bacteria	Bacteroidota	Bacteroidia	Bacteroidales	WCHB1-69	F23-D06	Unassigned	N/A	87.1542	91.34	1.34	33.33	2057591	13378	44_1	SRR28788580
MAG905	Bacteria	Bacillota_A	Clostridia	Oscillospirales	Oscillospiraceae	RGIG3159	Unassigned	77.65	71.5792	77.45	1.36	0	1615990	6892	536_0	SRR28788579
MAG906	Bacteria	Spirochaetota	Spirochaetia	Treponematales	Treponemataceae	Treponema_D	Unassigned	N/A	94.9312	93.9	0.04	100	2630228	23035	268_0	SRR28788578
MAG907	Bacteria	Bacteroidota	Bacteroidia	Bacteroidales	UBA932	Cryptobacteroides	Unassigned	92.42	70.0481	77.79	2.01	22.22	2104184	5059	74_1	SRR28788577
MAG908	Bacteria	Bacillota_A	Clostridia	Oscillospirales	Acutalibacteraceae	Eubacterium_R	Unassigned	N/A	79.1656	80.79	0.67	50	1402158	57715	451_2	SRR28788575
MAG909	Bacteria	Bacillota	Bacilli	Erysipelotrichales	Erysipelotrichaceae	RGIG5681	Unassigned	81.22	47.2322	76.03	6.51	44.44	1730458	4993	305_2	SRR28788574
MAG91	Bacteria	Bacillota	Bacilli	Lactobacillales	Lactobacillaceae	Limosilactobacillus	Limosilactobacillus equigenerosi	97.09	62.2792	77.4	3.74	76.92	1029198	2425	236_3	SRR28788573
MAG910	Bacteria	Bacillota_A	Clostridia	Lachnospirales	Lachnospiraceae	Unassigned	Unassigned	N/A	61.9335	74.99	2.85	10	1309069	6266	384_0	SRR28788572
MAG911	Bacteria	Bacillota_A	Clostridia	Oscillospirales	Ruminococcaceae	Ruminiclostridium_E	Unassigned	N/A	37.8195	52.35	3.33	45	1109852	1667	458_0	SRR28788571
MAG913	Bacteria	Spirochaetota	Spirochaetia	Treponematales	Treponemataceae	Treponema_D	Unassigned	N/A	75.9406	77.35	0.7	0	2188835	14766	273_1	SRR28788570
MAG914	Bacteria	Spirochaetota	Spirochaetia	Treponematales	Treponemataceae	Treponema_D	Unassigned	85.02	89.4675	96.19	1.57	0	2725160	17179	276_2	SRR28788569
MAG916	Bacteria	Verrucomicrobiota	Verrucomicrobiae	Verrucomicrobiales	Akkermansiaceae	Akkermansia	Unassigned	82.19	15.2839	50.82	8.62	80	2278723	2069	626_2	SRR28788568
MAG917	Bacteria	Actinomycetota	Actinomycetia	Propionibacteriales	Nocardioidaceae	Aeromicrobium	Unassigned	N/A	86.8672	89.9	0.78	0	1800132	5180	618_0	SRR28788567
MAG92	Bacteria	Desulfobacterota	Desulfovibrionia	Desulfovibrionales	Desulfovibrionaceae	Desulfovibrio	Unassigned	76.64	35.8893	69.28	7.62	53.12	1515390	2010	609_0	SRR28788566
MAG920	Bacteria	Bacillota_A	Clostridia	Oscillospirales	Acutalibacteraceae	SIG575	Unassigned	78.26	59.1034	71.88	3.08	62.5	1362330	2381	468_2	SRR28788564
MAG921	Bacteria	Bacillota_A	Clostridia	Lachnospirales	Lachnospiraceae	NK4A136	Unassigned	79.8	85.0151	87.79	0.8	25	2032318	10719	331_0	SRR28788563
MAG922	Bacteria	Fusobacteriota	Fusobacteriia	Fusobacteriales	Fusobacteriaceae	Fusobacterium	Fusobacterium gastrosuis	98.62	96.1	100	1.17	50	1820667	51294	286_0	SRR28788562
MAG923	Bacteria	Verrucomicrobiota	Verrucomicrobiae	Verrucomicrobiales	Akkermansiaceae	Akkermansia	Unassigned	85.18	68.1026	82.7	3.4	40	2066102	11622	625_2	SRR28788561
MAG924	Bacteria	Bacteroidota	Bacteroidia	Bacteroidales	UBA1715	UBA1715	UBA1715 sp002317135	97.25	73.3987	77.25	0.98	25	1883564	3867	51_0	SRR28788560
MAG926	Bacteria	Bacteroidota	Bacteroidia	Bacteroidales	UBA3663	UBA3663	Unassigned	N/A	52.6981	58.22	1.32	0	1578659	13682	172_0	SRR28788559
MAG928	Bacteria	Cyanobacteriota	Vampirovibrionia	Gastranaerophilales	Gastranaerophilaceae	Unassigned	Unassigned	N/A	69.1029	79.79	2.78	50	1710634	4243	20_1	SRR28788558
MAG93	Bacteria	Bacillota	Bacilli	Mycoplasmatales	Mycoplasmoidaceae	RUG11194	RUG11194 sp024407815	97.05	85.1891	92.82	1.92	33.33	560654	43488	239_0	SRR28788557
MAG930	Bacteria	Bacillota_C	Negativicutes	Selenomonadales	Selenomonadaceae	CAMCDL01	CAMCDL01 sp945637225	95.5	62.1939	72.38	2.55	66.67	1608688	5100	323_5	SRR28787978
MAG931	Bacteria	Bacteroidota	Bacteroidia	Bacteroidales	UBA932	Cryptobacteroides	Unassigned	79.07	56.4096	60.94	1.19	50	1420805	4258	116_0	SRR28787977
MAG932	Bacteria	Bacteroidota	Bacteroidia	Bacteroidales	UBA3663	UBA3663	Unassigned	79.88	57.2022	55.13	0	0	1551074	13481	161_1	SRR28787975
MAG933	Bacteria	Verrucomicrobiota	Kiritimatiellia	RFP12	UBA1067	RUG572	Unassigned	N/A	55.8901	64.91	2.03	0	3445723	17390	512_0	SRR28787974
MAG937	Bacteria	Campylobacterota	Campylobacteria	Campylobacterales	Campylobacteraceae	Campylobacter	Unassigned	86.85	60.0869	72.16	3	75	1106799	2157	11_3	SRR28787973
MAG938	Bacteria	Bacteroidota	Bacteroidia	Bacteroidales	Rikenellaceae	Alistipes	Unassigned	77	70.5238	77.56	1.68	20	1669525	10856	237_0	SRR28787972
MAG939	Bacteria	Verrucomicrobiota	Verrucomicrobiae	Verrucomicrobiales	Akkermansiaceae	Akkermansia	Unassigned	N/A	69.0683	85.48	4.11	57.14	1977533	3778	619_1	SRR28787971
MAG940	Bacteria	Bacteroidota	Bacteroidia	Bacteroidales	UBA3663	UBA3663	Unassigned	78.09	61.1394	90.3	6.23	14.81	2677856	12984	166_0	SRR28787970
MAG942	Bacteria	Bacillota_A	Clostridia	Oscillospirales	Acutalibacteraceae	Ruminococcus_E	Ruminococcus_E sp002491825	N/A	85.7046	93.45	2.03	75	1725470	5548	462_0	SRR28787969
MAG943	Bacteria	Bacteroidota	Bacteroidia	Bacteroidales	Bacteroidaceae	Prevotella	Prevotella sp002317355	96.96	45.5685	60.19	3.17	12.5	1835655	4411	197_0	SRR28787968
MAG947	Bacteria	Bacteroidota	Bacteroidia	Bacteroidales	UBA932	Cryptobacteroides	Unassigned	82.5	38.9703	73.79	7.33	13.64	1765521	4375	110_0	SRR28787967
MAG949	Bacteria	Bacteroidota	Bacteroidia	Bacteroidales	Bacteroidaceae	UBA1179	UBA1179 sp024398715	98.68	69.2912	77.63	2	33.33	1661226	9316	204_0	SRR28787966
MAG95	Bacteria	Bacillota_A	Clostridia	Lachnospirales	Lachnospiraceae	Choladocola	Choladocola sp003481535	98.13	65.155	79.02	2.95	0	1856469	5624	348_0	SRR28787963
MAG950	Bacteria	Bacillota_A	Clostridia	Lachnospirales	Lachnospiraceae	Wujia	Wujia sp900553925	96.6	69.3322	68.42	0	0	1742461	6373	370_0	SRR28787962
MAG951	Bacteria	Bacillota_A	Clostridia	Oscillospirales	Acutalibacteraceae	CAG-177	CAG-177 sp024404065	95.03	37.9522	59.49	5.01	57.14	1318064	1901	325_0	SRR28787961
MAG952	Bacteria	Bacillota_A	Clostridia	Lachnospirales	Lachnospiraceae	Unassigned	Unassigned	N/A	80.9504	89.45	2.03	16.67	1930572	40180	381_0	SRR28787960
MAG953	Bacteria	Fibrobacterota	Fibrobacteria	Fibrobacterales	Fibrobacteraceae	UBA1765	Unassigned	90.95	60.868	70.33	2.26	0	2177681	4555	250_1	SRR28787959
MAG954	Bacteria	Bacillota	Bacilli	Lactobacillales	Lactobacillaceae	Limosilactobacillus	Limosilactobacillus equigenerosi	97	76.0325	82.93	1.85	33.33	1008937	2915	236_1	SRR28787958
MAG955	Bacteria	Bacteroidota	Bacteroidia	Bacteroidales	Paludibacteraceae	W0P28-013	Unassigned	77.17	92.7803	94.89	0.72	0	1993871	91313	206_2	SRR28787957
MAG956	Bacteria	Bacillota_A	Clostridia	Peptostreptococcales	Anaerovoracaceae	Lentihominibacter	Unassigned	92.22	71.7831	70.91	0	0	1020678	5323	420_0	SRR28787956
MAG958	Bacteria	Bacillota_A	Clostridia	Lachnospirales	Lachnospiraceae	AC2028	Unassigned	N/A	63.3525	73.51	2.33	28.57	1681244	4302	379_0	SRR28787955
MAG959	Bacteria	Bacillota_A	Clostridia	Lachnospirales	Lachnospiraceae	Agathobacter	Unassigned	77.71	83.1017	89.58	1.93	60	1622904	10453	336_1	SRR28787954
MAG960	Bacteria	Spirochaetota	Spirochaetia	Treponematales	Treponemataceae	Treponema_D	Unassigned	79.47	80.533	91.43	2.87	80	2430158	19680	271_0	SRR28787952
MAG962	Bacteria	Bacillota_A	Clostridia	TANB77	CAG-508	CAG-492	Unassigned	85.37	45.7491	66.92	4.5	7.14	1676586	9900	295_0	SRR28787951
MAG963	Bacteria	Synergistota	Synergistia	Synergistales	Synergistaceae	Unassigned	Unassigned	N/A	38.3413	54.21	3.54	33.33	1159440	1918	506_4	SRR28787950
MAG964	Bacteria	Bacteroidota	Bacteroidia	Bacteroidales	Bacteroidaceae	Prevotella	Unassigned	N/A	43.3338	54.23	2.47	18.18	1524116	9761	198_1	SRR28787949
MAG965	Bacteria	Bacteroidota	Bacteroidia	Bacteroidales	Bacteroidaceae	UBA4372	Unassigned	N/A	53.7847	56.65	1.1	66.67	1365547	6341	134_1	SRR28787948
MAG967	Bacteria	Bacteroidota	Bacteroidia	Bacteroidales	Bacteroidaceae	Phocaeicola	Unassigned	N/A	75.6075	81.7	1.49	20	2023319	12563	121_2	SRR28787947
MAG968	Bacteria	Bacillota_A	Clostridia	Oscillospirales	Acutalibacteraceae	Ruminococcus_E	Ruminococcus_E sp024403825	98.21	71.644	79.56	1.92	40	1621942	6485	463_0	SRR28787946
MAG969	Bacteria	Bacillota	Bacilli	RF39	UBA660	UBA6414	UBA6414 sp934168275	N/A	93.3497	92.13	0	0	1204349	26269	289_0	SRR28787945
MAG97	Bacteria	Bacteroidota	Bacteroidia	Bacteroidales	UBA932	Cryptobacteroides	Unassigned	N/A	86.9499	91.19	1.43	33.33	2730054	72742	89_1	SRR28787944
MAG970	Bacteria	Bacillota_A	Clostridia	Oscillospirales	Acutalibacteraceae	SIG575	Unassigned	N/A	66.8766	70.25	1.02	100	1158935	2473	469_0	SRR28787943
MAG971	Bacteria	Bacillota	Bacilli	Erysipelotrichales	Erysipelotrichaceae	UBA636	Unassigned	78.91	54.4478	54.59	0.24	0	894962	12461	311_0	SRR28787941
MAG973	Bacteria	Bacillota_A	Clostridia	Oscillospirales	Acutalibacteraceae	Unassigned	Unassigned	N/A	71.3964	73.92	0.67	0	1117171	4293	501_0	SRR28787940
MAG974	Bacteria	Bacillota_A	Clostridia	Lachnospirales	Bianqueaceae	RUG760	Unassigned	79.2	62.1489	80.9	4.03	14.29	2109798	4226	357_3	SRR28787939
MAG975	Bacteria	Bacteroidota	Bacteroidia	Bacteroidales	Bacteroidaceae	Prevotella	Unassigned	N/A	53.5141	60.79	1.88	66.67	1864647	5265	178_0	SRR28788279
MAG976	Bacteria	Bacteroidota	Bacteroidia	Bacteroidales	Bacteroidaceae	Prevotella	Unassigned	N/A	23.5666	50.16	6.9	100	1668623	9845	146_0	SRR28788278
MAG977	Bacteria	Bacillota	Bacilli	Erysipelotrichales	Coprobacillaceae	Unassigned	Unassigned	N/A	55.7502	70.28	3.18	14.29	1431809	6481	302_0	SRR28788277
MAG978	Bacteria	Bacteroidota	Bacteroidia	Bacteroidales	Bacteroidaceae	UBA4372	Unassigned	76.09	58.3313	57.59	0	0	1859048	2902	38_2	SRR28788276
MAG979	Bacteria	Bacteroidota	Bacteroidia	Bacteroidales	Bacteroidaceae	Alloprevotella	Unassigned	77.59	64.9876	86.7	4.99	40	3320256	29054	152_0	SRR28788275
MAG980	Bacteria	Bacillota_A	Clostridia	Lachnospirales	Lachnospiraceae	Unassigned	Unassigned	N/A	37.6568	55.53	3.88	22.22	1573395	2039	374_2	SRR28788274
MAG981	Bacteria	Bacillota_A	Clostridia	Oscillospirales	Ruminococcaceae	Faecalibacterium	Faecalibacterium duncaniae	96.34	47.8631	78.24	7.03	55.56	2062456	5181	592_2	SRR28788273
MAG983	Bacteria	Bacteroidota	Bacteroidia	Bacteroidales	Bacteroidaceae	Prevotella	Unassigned	N/A	57.1147	78.52	4.57	4.76	2494265	27180	198_2	SRR28788271
MAG984	Bacteria	Bacillota_A	Clostridia	Lachnospirales	Lachnospiraceae	Unassigned	Unassigned	N/A	44.4505	52.44	1.75	0	963113	3169	387_0	SRR28788270
MAG985	Bacteria	Bacillota_A	Clostridia	Oscillospirales	CAG-272	RGIG3925	RGIG3925 sp024404655	96.54	63.6359	70.44	1.57	16.67	2712158	3534	486_2	SRR28788269
MAG986	Bacteria	Bacillota_A	Clostridia	Oscillospirales	Ruminococcaceae	RGIG3102	Unassigned	78.06	55.2661	65.52	2.35	33.33	1284573	2545	218_0	SRR28788268
MAG987	Bacteria	Bacteroidota	Bacteroidia	Bacteroidales	Bacteroidaceae	UBA1786	UBA1786 sp900771425	97.75	72.5997	80.5	2.03	70	2132950	4340	119_3	SRR28788267
MAG988	Bacteria	Bacteroidota	Bacteroidia	Bacteroidales	Bacteroidaceae	Alloprevotella	Unassigned	86.81	55.828	68.91	3.05	46.67	1724358	2945	141_2	SRR28788266
MAG990	Bacteria	Bacillota	Bacilli	Erysipelotrichales	Erysipelotrichaceae	RGIG5681	Unassigned	N/A	25.9624	64.97	8.41	27.27	1269108	3006	304_2	SRR28788265
MAG992	Bacteria	Bacillota_A	Clostridia	Christensenellales	CAG-74	Limiplasma	Unassigned	76.57	52.0029	52.01	0.27	0	1328682	46329	604_0	SRR28788264
MAG993	Bacteria	Bacillota_A	Clostridia	Peptostreptococcales	Anaerovoracaceae	RUG099	Unassigned	N/A	70.1267	84.36	3.26	33.33	1356436	8715	425_0	SRR28788263
MAG994	Bacteria	Bacteroidota	Bacteroidia	Bacteroidales	Bacteroidaceae	UBA4372	Unassigned	N/A	83.6101	87.61	1.12	25	2521895	41697	131_2	SRR28788262
MAG996	Bacteria	Bacillota_A	Clostridia	Oscillospirales	Ruminococcaceae	Ruminococcus_C	Unassigned	N/A	85.8673	89.77	1.45	100	1780196	6063	484_1	SRR28788260
MAG997	Bacteria	Bacillota_A	Clostridia	Lachnospirales	Lachnospiraceae	Unassigned	Unassigned	N/A	55.8238	66.26	2.45	38.46	1152946	5284	372_0	SRR28788259
MAG998	Bacteria	Bacillota_A	Clostridia	Lachnospirales	Lachnospiraceae	G11	Unassigned	N/A	68.4876	80.53	3.02	36.36	2052567	8295	402_1	SRR28788258
MAG999	Bacteria	Deferribacterota	Deferribacteres	Deferribacterales	Mucispirillaceae	Unassigned	Unassigned	N/A	79.1474	96.55	3.88	20	1871027	26478	246_2	SRR28788257

## Sheet: Table S3
Table S3. Number of carbohydrate-active enzymes (CAZymes) and CAZyme families for each metagenome-assembled genome (MAG).
MAGs	Domain	Phylum	Class	Order	Family	Genus	Species	Number of CAZymes	Number of AA	Number of CE	Number of CBM	Number of GH	Number of GT	Number of PL
MAG623	Bacteria	Verrucomicrobiota	Kiritimatiellia	RFP12	UBA1067	RUG572	Unassigned	1207	15	81	203	682	205	21
MAG49	Bacteria	Verrucomicrobiota	Kiritimatiellia	RFP12	UBA1067	UBA1067	Unassigned	913	11	60	107	512	199	24
MAG933	Bacteria	Verrucomicrobiota	Kiritimatiellia	RFP12	UBA1067	RUG572	Unassigned	817	8	42	152	460	140	15
MAG774	Bacteria	Bacillota_A	Clostridia	Lachnospirales	Lachnospiraceae	KLE1615	Unassigned	761	21	33	71	398	228	10
MAG207	Bacteria	Bacteroidota	Bacteroidia	Bacteroidales	Bacteroidaceae	Prevotella	Unassigned	738	9	34	130	375	180	10
MAG216	Bacteria	Bacteroidota	Bacteroidia	Bacteroidales	UBA3663	UBA3663	Unassigned	746	11	60	94	372	183	26
MAG507	Bacteria	Bacillota_A	Clostridia	Oscillospirales	CAG-272	RGIG3925	RGIG3925 sp024404655	656	8	49	72	368	152	7
MAG223	Bacteria	Bacteroidota	Bacteroidia	Bacteroidales	UBA3663	UBA3663	Unassigned	717	11	50	91	367	176	22
MAG898	Bacteria	Bacteroidota	Bacteroidia	Bacteroidales	Bacteroidaceae	UBA4334	Unassigned	809	9	40	129	361	252	18
MAG271	Bacteria	Bacillota_A	Clostridia	Oscillospirales	CAG-272	RGIG3925	RGIG3925 sp024404655	642	9	43	75	348	155	12
MAG175	Bacteria	Bacteroidota	Bacteroidia	Bacteroidales	UBA932	Cryptobacteroides	Unassigned	669	9	43	68	346	192	11
MAG728	Bacteria	Bacteroidota	Bacteroidia	Bacteroidales	Bacteroidaceae	Phocaeicola	Phocaeicola faecalis	837	39	37	87	343	317	14
MAG652	Bacteria	Bacillota_A	Clostridia	Oscillospirales	CAG-272	RGIG3925	Unassigned	571	5	33	66	343	120	4
MAG378	Bacteria	Bacteroidota	Bacteroidia	Bacteroidales	UBA3663	UBA3663	Unassigned	677	12	51	80	339	171	24
MAG985	Bacteria	Bacillota_A	Clostridia	Oscillospirales	CAG-272	RGIG3925	RGIG3925 sp024404655	601	6	40	65	338	143	9
MAG97	Bacteria	Bacteroidota	Bacteroidia	Bacteroidales	UBA932	Cryptobacteroides	Unassigned	595	5	31	64	334	153	8
MAG488	Bacteria	Bacteroidota	Bacteroidia	Bacteroidales	Bacteroidaceae	UBA4293	UBA4293 sp024401095	698	18	49	77	328	221	5
MAG41	Bacteria	Bacteroidota	Bacteroidia	Bacteroidales	Bacteroidaceae	UBA4372	Unassigned	706	5	47	135	325	184	10
MAG374	Bacteria	Pseudomonadota	Gammaproteobacteria	Enterobacterales	Enterobacteriaceae	Escherichia	Escherichia coli	751	17	49	69	324	282	10
MAG620	Bacteria	Bacteroidota	Bacteroidia	Bacteroidales	Bacteroidaceae	UBA4334	Unassigned	728	10	38	107	321	236	16
MAG467	Bacteria	Bacteroidota	Bacteroidia	Bacteroidales	Bacteroidaceae	UBA4372	Unassigned	577	2	30	89	320	132	4
MAG376	Bacteria	Bacteroidota	Bacteroidia	Bacteroidales	Bacteroidaceae	Prevotella	Unassigned	621	8	30	87	317	168	11
MAG233	Bacteria	Verrucomicrobiota	Kiritimatiellia	RFP12	UBA1067	UBA1067	Unassigned	648	13	41	81	314	184	15
MAG798	Bacteria	Bacteroidota	Bacteroidia	Bacteroidales	Bacteroidaceae	UBA1189	Unassigned	650	3	38	119	311	171	8
MAG287	Bacteria	Pseudomonadota	Alphaproteobacteria	Sphingomonadales	Sphingomonadaceae	Novosphingobium	Unassigned	826	37	59	79	310	326	15
MAG47	Bacteria	Bacillota_A	Clostridia	Oscillospirales	Acutalibacteraceae	CAG-488	Unassigned	641	7	24	91	310	200	9
MAG737	Bacteria	Bacteroidota	Bacteroidia	Bacteroidales	Bacteroidaceae	Prevotella	Prevotella sp900556825	591	6	35	57	309	174	10
MAG38	Bacteria	Bacillota_A	Clostridia	Christensenellales	CAG-74	SFHK01	Unassigned	614	9	41	72	306	176	10
MAG311	Bacteria	Planctomycetota	Planctomycetia	Pirellulales	Thermoguttaceae	RUG369	Unassigned	636	3	41	124	305	157	6
MAG880	Bacteria	Verrucomicrobiota	Kiritimatiellia	RFP12	UBA1067	UBA1067	Unassigned	589	10	34	76	301	162	6
MAG145	Bacteria	Bacteroidota	Bacteroidia	Bacteroidales	Bacteroidaceae	UBA4293	UBA4293 sp024401095	568	10	40	65	293	155	5
MAG550	Bacteria	Bacillota_A	Clostridia	Lachnospirales	Lachnospiraceae	Agathobacter	Unassigned	734	21	24	95	291	302	1
MAG482	Bacteria	Bacteroidota	Bacteroidia	Bacteroidales	Bacteroidaceae	UBA4372	Unassigned	643	17	39	121	288	164	14
MAG51	Bacteria	Bacteroidota	Bacteroidia	Bacteroidales	UBA932	Cryptobacteroides	Unassigned	539	12	37	61	288	134	7
MAG1041	Bacteria	Bacillota_A	Clostridia	Oscillospirales	CAG-272	RGIG3925	RGIG3925 sp024404655	504	2	39	53	288	115	7
MAG79	Bacteria	Bacteroidota	Bacteroidia	Bacteroidales	UBA932	Cryptobacteroides	Unassigned	607	11	45	61	287	185	18
MAG185	Bacteria	Bacillota_A	Clostridia	Christensenellales	CAG-74	Ventricola	Unassigned	645	14	41	64	286	234	6
MAG506	Bacteria	Bacteroidota	Bacteroidia	Bacteroidales	UBA932	Cryptobacteroides	Unassigned	607	12	59	72	286	166	12
MAG735	Bacteria	Verrucomicrobiota	Kiritimatiellia	RFP12	UBA1067	UBA1067	Unassigned	530	7	32	70	286	125	10
MAG979	Bacteria	Bacteroidota	Bacteroidia	Bacteroidales	Bacteroidaceae	Alloprevotella	Unassigned	561	6	23	98	285	142	7
MAG677	Bacteria	Bacteroidota	Bacteroidia	Bacteroidales	Bacteroidaceae	UBA4372	Unassigned	603	5	32	114	283	159	10
MAG45	Bacteria	Bacteroidota	Bacteroidia	Bacteroidales	UBA932	Cryptobacteroides	Unassigned	591	3	43	76	281	183	5
MAG322	Bacteria	Bacillota_A	Clostridia	Oscillospirales	CAG-272	RGIG3925	RGIG3925 sp024404655	502	4	38	64	281	108	7
MAG554	Bacteria	Bacteroidota	Bacteroidia	Bacteroidales	UBA3663	UBA3663	Unassigned	617	7	43	81	280	177	29
MAG699	Bacteria	Bacteroidota	Bacteroidia	Bacteroidales	UBA3663	UBA3663	Unassigned	598	9	45	70	280	185	9
MAG19	Bacteria	Bacteroidota	Bacteroidia	Bacteroidales	Bacteroidaceae	Prevotella	Unassigned	673	7	44	92	277	245	8
MAG675	Bacteria	Bacillota_A	Clostridia	Oscillospirales	Acutalibacteraceae	CAG-177	Unassigned	517	4	24	79	277	126	7
MAG260	Bacteria	Bacteroidota	Bacteroidia	Bacteroidales	Bacteroidaceae	UBA4293	UBA4293 sp024401095	541	15	41	66	273	143	3
MAG323	Bacteria	Bacteroidota	Bacteroidia	Bacteroidales	Bacteroidaceae	Prevotella	Unassigned	601	7	36	84	272	191	11
MAG73	Bacteria	Bacteroidota	Bacteroidia	Bacteroidales	UBA932	Cryptobacteroides	Unassigned	586	7	56	78	271	171	3
MAG280	Bacteria	Bacteroidota	Bacteroidia	Bacteroidales	UBA932	Cryptobacteroides	Cryptobacteroides sp024402135	562	5	48	77	270	158	4
MAG756	Bacteria	Bacteroidota	Bacteroidia	Bacteroidales	Bacteroidaceae	Prevotella	Unassigned	638	6	54	69	269	218	22
MAG745	Bacteria	Bacteroidota	Bacteroidia	Bacteroidales	Bacteroidaceae	UBA4334	Unassigned	591	14	32	86	268	181	10
MAG1002	Bacteria	Bacteroidota	Bacteroidia	Bacteroidales	Bacteroidaceae	UBA4334	Unassigned	579	7	33	98	266	159	16
MAG82	Bacteria	Bacteroidota	Bacteroidia	Bacteroidales	Bacteroidaceae	Prevotella	Unassigned	583	9	34	78	265	189	8
MAG529	Bacteria	Bacteroidota	Bacteroidia	Bacteroidales	Bacteroidaceae	Prevotella	Unassigned	590	6	49	84	262	170	19
MAG757	Bacteria	Bacteroidota	Bacteroidia	Bacteroidales	Bacteroidaceae	UBA4334	Unassigned	621	15	39	102	260	188	17
MAG256	Bacteria	Bacteroidota	Bacteroidia	Bacteroidales	Bacteroidaceae	UBA4372	Unassigned	598	2	34	96	259	198	9
MAG667	Bacteria	Bacillota_A	Clostridia	Christensenellales	CAG-74	ZC3RG03	Unassigned	517	3	35	69	259	148	3
MAG555	Bacteria	Bacteroidota	Bacteroidia	Bacteroidales	UBA3824	UBA3824	Unassigned	602	15	34	91	258	196	8
MAG539	Bacteria	Bacteroidota	Bacteroidia	Bacteroidales	Bacteroidaceae	Prevotella	Unassigned	593	8	46	79	258	178	24
MAG700	Bacteria	Bacteroidota	Bacteroidia	Bacteroidales	Bacteroidaceae	UBA4372	Unassigned	535	4	38	102	258	122	11
MAG940	Bacteria	Bacteroidota	Bacteroidia	Bacteroidales	UBA3663	UBA3663	Unassigned	590	8	38	74	257	193	20
MAG978	Bacteria	Bacteroidota	Bacteroidia	Bacteroidales	Bacteroidaceae	UBA4372	Unassigned	461	5	22	78	257	96	3
MAG581	Bacteria	Bacteroidota	Bacteroidia	Bacteroidales	UBA3663	UBA3663	Unassigned	558	4	40	59	256	190	9
MAG751	Bacteria	Bacteroidota	Bacteroidia	Bacteroidales	UBA932	Cryptobacteroides	Cryptobacteroides sp024398075	522	6	51	51	255	152	7
MAG876	Bacteria	Bacillota_A	Clostridia	Christensenellales	CAG-74	RUG14130	Unassigned	497	6	41	61	255	123	11
MAG534	Bacteria	Bacillota_A	Clostridia	Lachnospirales	Lachnospiraceae	UBA1258	Unassigned	561	15	22	47	254	218	5
MAG1042	Bacteria	Bacteroidota	Bacteroidia	Bacteroidales	Bacteroidaceae	Prevotella	Unassigned	560	10	39	66	252	164	29
MAG17	Bacteria	Bacteroidota	Bacteroidia	Bacteroidales	Bacteroidaceae	Prevotella	Unassigned	470	4	25	58	252	122	9
MAG366	Bacteria	Bacteroidota	Bacteroidia	Bacteroidales	Bacteroidaceae	Prevotella	Unassigned	572	9	36	73	251	174	29
MAG845	Bacteria	Bacteroidota	Bacteroidia	Bacteroidales	Bacteroidaceae	UBA4334	Unassigned	530	9	34	86	251	141	9
MAG775	Bacteria	Bacteroidota	Bacteroidia	Bacteroidales	Bacteroidaceae	Prevotella	Unassigned	518	4	38	63	249	146	18
MAG907	Bacteria	Bacteroidota	Bacteroidia	Bacteroidales	UBA932	Cryptobacteroides	Unassigned	514	4	38	66	248	155	3
MAG288	Bacteria	Bacteroidota	Bacteroidia	Bacteroidales	Bacteroidaceae	Prevotella	Unassigned	499	5	21	72	248	142	11
MAG179	Bacteria	Spirochaetota	Spirochaetia	Treponematales	Treponemataceae	Treponema_D	Unassigned	580	13	37	92	247	190	1
MAG523	Bacteria	Bacteroidota	Bacteroidia	Bacteroidales	Bacteroidaceae	UBA1786	UBA1786 sp024398435	566	6	43	86	247	174	10
MAG57	Bacteria	Actinomycetota	Actinomycetia	Propionibacteriales	Propionibacteriaceae	Arachnia	Arachnia sp012837465	556	9	28	59	247	209	4
MAG164	Bacteria	Bacteroidota	Bacteroidia	Bacteroidales	Bacteroidaceae	Prevotella	Unassigned	546	9	34	74	247	162	20
MAG40	Bacteria	Bacteroidota	Bacteroidia	Bacteroidales	UBA932	Cryptobacteroides	Unassigned	516	8	38	61	247	159	3
MAG208	Bacteria	Bacteroidota	Bacteroidia	Bacteroidales	UBA932	Cryptobacteroides	Cryptobacteroides sp018064625	465	1	26	48	247	136	7
MAG149	Bacteria	Verrucomicrobiota	Kiritimatiellia	RFP12	UBA1067	UBA1067	Unassigned	475	11	26	55	246	130	7
MAG721	Bacteria	Bacillota_A	Clostridia	Lachnospirales	Lachnospiraceae	Blautia_A	Blautia_A sp018919065	521	12	24	60	245	179	1
MAG161	Bacteria	Bacillota_A	Clostridia	Christensenellales	CAG-74	RUG740	Unassigned	484	9	30	56	245	139	5
MAG890	Bacteria	Bacteroidota	Bacteroidia	Bacteroidales	Bacteroidaceae	Prevotella	Unassigned	575	7	43	80	244	191	10
MAG706	Bacteria	Bacillota_A	Clostridia	Christensenellales	CAG-74	HGM11604	Unassigned	486	7	26	61	243	143	6
MAG407	Bacteria	Bacillota_A	Clostridia	Lachnospirales	Lachnospiraceae	UBA3282	Unassigned	674	17	35	87	242	290	3
MAG246	Bacteria	Bacteroidota	Bacteroidia	Bacteroidales	Bacteroidaceae	Alloprevotella	Unassigned	492	5	18	84	242	136	7
MAG300	Bacteria	Bacteroidota	Bacteroidia	Bacteroidales	Bacteroidaceae	Prevotella	Unassigned	528	6	28	69	241	161	23
MAG622	Bacteria	Bacillota_A	Clostridia	Lachnospirales	Lachnospiraceae	UBA1712	Unassigned	619	7	32	72	239	266	3
MAG345	Bacteria	Bacteroidota	Bacteroidia	Bacteroidales	UBA3663	UBA3663	Unassigned	515	6	34	61	239	170	5
MAG746	Bacteria	Bacillota_A	Clostridia	Oscillospirales	Ruminococcaceae	Ruminococcus	Ruminococcus flavefaciens_L	606	10	32	130	237	187	10
MAG790	Bacteria	Bacillota_A	Clostridia	Christensenellales	CAG-74	RUG740	Unassigned	492	5	34	62	237	150	4
MAG187	Bacteria	Bacteroidota	Bacteroidia	Bacteroidales	UBA932	Cryptobacteroides	Cryptobacteroides sp024398075	477	10	46	51	237	127	6
MAG445	Bacteria	Bacteroidota	Bacteroidia	Bacteroidales	Bacteroidaceae	UBA4372	Unassigned	480	8	21	87	236	124	4
MAG549	Bacteria	Bacillota_A	Clostridia	Oscillospirales	Oscillospiraceae	Faecousia	Unassigned	540	7	39	64	235	192	3
MAG122	Bacteria	Bacillota_A	Clostridia	Oscillospirales	Acutalibacteraceae	SIG575	Unassigned	503	4	24	66	235	170	4
MAG663	Bacteria	Bacteroidota	Bacteroidia	Bacteroidales	UBA932	Cryptobacteroides	Cryptobacteroides sp024398075	454	5	42	48	235	116	8
MAG433	Bacteria	Bacteroidota	Bacteroidia	Bacteroidales	Bacteroidaceae	Prevotella	Unassigned	513	7	29	73	234	160	10
MAG871	Bacteria	Bacteroidota	Bacteroidia	Bacteroidales	Bacteroidaceae	Prevotella	Unassigned	525	8	30	82	233	165	7
MAG532	Bacteria	Bacillota_A	Clostridia	Oscillospirales	Acutalibacteraceae	UBA6857	Unassigned	457	5	21	68	233	126	4
MAG877	Bacteria	Fibrobacterota	Fibrobacteria	Fibrobacterales	Fibrobacteraceae	Fibrobacter	Fibrobacter sp003149045	668	22	31	152	232	215	16
MAG353	Bacteria	Bacillota_A	Clostridia	Lachnospirales	Lachnospiraceae	JAILLW01	Unassigned	639	16	25	76	232	288	2
MAG801	Bacteria	Bacteroidota	Bacteroidia	Bacteroidales	Bacteroidaceae	UBA4334	Unassigned	548	15	30	90	232	163	18
MAG582	Bacteria	Bacillota_A	Clostridia	Oscillospirales	Acutalibacteraceae	UBA6857	Unassigned	515	7	23	73	232	171	9
MAG462	Bacteria	Bacillota_A	Clostridia	Oscillospirales	Acutalibacteraceae	UBA6857	Unassigned	490	4	28	68	232	149	9
MAG10	Bacteria	Bacillota_A	Clostridia	Lachnospirales	Lachnospiraceae	RGIG423	Unassigned	559	7	29	77	230	213	3
MAG284	Bacteria	Bacillota_A	Clostridia	Lachnospirales	Bianqueaceae	RUG760	Unassigned	481	8	35	60	230	143	5
MAG350	Bacteria	Bacillota_A	Clostridia	Lachnospirales	Lachnospiraceae	UBA1258	Unassigned	474	7	28	51	230	156	2
MAG563	Bacteria	Bacteroidota	Bacteroidia	Bacteroidales	Bacteroidaceae	UBA4293	Unassigned	415	9	25	39	230	108	4
MAG994	Bacteria	Bacteroidota	Bacteroidia	Bacteroidales	Bacteroidaceae	UBA4372	Unassigned	479	4	21	69	229	152	4
MAG856	Bacteria	Bacillota_A	Clostridia	Lachnospirales	Lachnospiraceae	JAKSRN01	Unassigned	454	7	13	33	229	169	3
MAG442	Bacteria	Bacillota_A	Clostridia	Lachnospirales	Lachnospiraceae	Agathobacter	Unassigned	576	10	25	72	228	235	6
MAG709	Bacteria	Bacillota_A	Clostridia	Oscillospirales	Ruminococcaceae	HUN007	Unassigned	572	12	34	137	228	158	3
MAG519	Bacteria	Bacillota_A	Clostridia	Lachnospirales	Lachnospiraceae	Eubacterium_Q	Unassigned	531	9	22	59	227	211	3
MAG108	Bacteria	Spirochaetota	Spirochaetia	Treponematales	Treponemataceae	Treponema_D	Unassigned	530	11	26	83	227	181	2
MAG209	Bacteria	Bacillota	Bacilli	Erysipelotrichales	Erysipelotrichaceae	Floccifex	Unassigned	466	9	22	47	226	162	0
MAG1046	Bacteria	Bacteroidota	Bacteroidia	Bacteroidales	UBA932	Cryptobacteroides	Cryptobacteroides sp024398075	428	5	34	44	226	114	5
MAG202	Bacteria	Bacteroidota	Bacteroidia	Bacteroidales	Paludibacteraceae	UBA1723	Unassigned	629	7	41	112	224	227	18
MAG166	Bacteria	Bacteroidota	Bacteroidia	Bacteroidales	UBA932	Cryptobacteroides	Unassigned	485	4	26	64	224	153	14
MAG306	Bacteria	Bacteroidota	Bacteroidia	Bacteroidales	Paludibacteraceae	RF16	Unassigned	507	4	28	81	222	159	13
MAG897	Bacteria	Bacteroidota	Bacteroidia	Bacteroidales	Bacteroidaceae	Prevotella	Unassigned	504	6	34	66	222	167	9
MAG713	Bacteria	Bacteroidota	Bacteroidia	Bacteroidales	UBA932	Cryptobacteroides	Cryptobacteroides sp024398075	463	5	48	51	222	130	7
MAG398	Bacteria	Bacteroidota	Bacteroidia	Bacteroidales	Bacteroidaceae	UBA4372	Unassigned	457	6	25	89	222	105	10
MAG478	Bacteria	Bacteroidota	Bacteroidia	Bacteroidales	Bacteroidaceae	UBA4293	UBA4293 sp024401095	430	13	39	51	222	102	3
MAG799	Bacteria	Bacillota_A	Clostridia	Lachnospirales	Lachnospiraceae	RGIG423	Unassigned	586	9	33	86	221	235	2
MAG225	Bacteria	Bacteroidota	Bacteroidia	Bacteroidales	Bacteroidaceae	UBA4372	Unassigned	489	3	29	88	221	144	4
MAG544	Bacteria	Bacteroidota	Bacteroidia	Bacteroidales	Bacteroidaceae	Prevotella	Unassigned	489	5	37	52	221	151	23
MAG758	Bacteria	Bacteroidota	Bacteroidia	Bacteroidales	Bacteroidaceae	UBA4372	Unassigned	447	5	17	81	221	117	6
MAG974	Bacteria	Bacillota_A	Clostridia	Lachnospirales	Bianqueaceae	RUG760	Unassigned	441	5	38	45	221	128	4
MAG156	Bacteria	Bacteroidota	Bacteroidia	Bacteroidales	UBA932	Cryptobacteroides	Cryptobacteroides sp024398075	444	3	40	46	220	127	8
MAG836	Bacteria	Bacteroidota	Bacteroidia	Bacteroidales	Bacteroidaceae	UBA4293	Unassigned	469	10	41	63	219	133	3
MAG540	Bacteria	Bacillota_A	Clostridia	Oscillospirales	Acutalibacteraceae	CAG-177	CAG-177 sp024404025	435	6	23	58	219	125	4
MAG487	Bacteria	Bacteroidota	Bacteroidia	Bacteroidales	Bacteroidaceae	Prevotella	Unassigned	569	4	35	85	218	201	26
MAG331	Bacteria	Bacillota_A	Clostridia	Lachnospirales	Lachnospiraceae	Bariatricus	Unassigned	520	9	31	52	218	207	3
MAG750	Bacteria	Bacteroidota	Bacteroidia	Bacteroidales	Bacteroidaceae	UBA4372	Unassigned	455	4	17	74	218	138	4
MAG736	Bacteria	Bacteroidota	Bacteroidia	Bacteroidales	Bacteroidaceae	Phocaeicola	Unassigned	449	2	24	57	218	144	4
MAG238	Bacteria	Bacteroidota	Bacteroidia	Bacteroidales	Bacteroidaceae	UBA1189	Unassigned	460	5	29	70	217	136	3
MAG373	Bacteria	Bacteroidota	Bacteroidia	Bacteroidales	Paludibacteraceae	UBA4345	UBA4345 sp024401645	573	9	27	106	216	198	17
MAG766	Bacteria	Bacillota_A	Clostridia	Oscillospirales	Ruminococcaceae	Ruminococcus	Ruminococcus sp017934425	542	6	30	116	216	152	22
MAG755	Bacteria	Bacteroidota	Bacteroidia	Bacteroidales	Bacteroidaceae	Alloprevotella	Unassigned	432	2	17	77	216	116	4
MAG471	Bacteria	Bacteroidota	Bacteroidia	Bacteroidales	UBA932	Cryptobacteroides	Cryptobacteroides sp018064625	384	1	21	40	216	99	7
MAG781	Bacteria	Bacillota_A	Clostridia	Lachnospirales	Lachnospiraceae	UBA1267	Unassigned	378	6	23	39	216	92	2
MAG512	Bacteria	Bacillota	Bacilli	Bacillales	Planococcaceae	Solibacillus	Unassigned	650	22	34	101	215	273	5
MAG705	Bacteria	Bacteroidota	Bacteroidia	Bacteroidales	Bacteroidaceae	UBA4293	UBA4293 sp024401095	501	6	28	58	215	192	2
MAG686	Bacteria	Bacteroidota	Bacteroidia	Bacteroidales	UBA3663	UBA3663	Unassigned	488	6	29	50	215	175	13
MAG192	Bacteria	Bacteroidota	Bacteroidia	Bacteroidales	Bacteroidaceae	Prevotella	Unassigned	516	12	32	57	214	180	21
MAG475	Bacteria	Bacteroidota	Bacteroidia	Bacteroidales	Bacteroidaceae	UBA4372	Unassigned	446	7	17	88	214	114	6
MAG67	Bacteria	Bacteroidota	Bacteroidia	Bacteroidales	Bacteroidaceae	UBA1786	UBA1786 sp900771425	527	5	37	90	213	175	7
MAG843	Bacteria	Bacteroidota	Bacteroidia	Bacteroidales	UBA932	Cryptobacteroides	Unassigned	464	8	43	58	212	141	2
MAG310	Bacteria	Bacteroidota	Bacteroidia	Bacteroidales	UBA932	Cryptobacteroides	Unassigned	418	7	24	46	212	110	19
MAG848	Bacteria	Bacillota_A	Clostridia	Lachnospirales	Lachnospiraceae	NK4A136	NK4A136 sp000421045	588	5	25	67	211	277	3
MAG967	Bacteria	Bacteroidota	Bacteroidia	Bacteroidales	Bacteroidaceae	Phocaeicola	Unassigned	413	2	23	54	211	119	4
MAG20	Bacteria	Bacillota_A	Clostridia	Oscillospirales	Oscillospiraceae	Faecousia	Unassigned	465	9	26	40	209	175	6
MAG609	Bacteria	Bacillota_A	Clostridia	Oscillospirales	Acutalibacteraceae	UBA6857	Unassigned	414	2	22	55	209	125	1
MAG658	Bacteria	Bacillota_A	Clostridia	Lachnospirales	Lachnospiraceae	CAG-95	Unassigned	513	17	28	60	208	199	1
MAG313	Bacteria	Bacteroidota	Bacteroidia	Bacteroidales	Bacteroidaceae	Prevotella	Unassigned	494	7	20	53	208	180	26
MAG435	Bacteria	Bacteroidota	Bacteroidia	Bacteroidales	UBA932	Cryptobacteroides	Unassigned	449	4	42	64	208	129	2
MAG983	Bacteria	Bacteroidota	Bacteroidia	Bacteroidales	Bacteroidaceae	Prevotella	Unassigned	441	8	26	55	207	138	7
MAG704	Bacteria	Bacillota_A	Clostridia	Lachnospirales	Lachnospiraceae	CAKRJP01	Unassigned	425	4	19	45	207	149	1
MAG167	Bacteria	Bacillota_A	Clostridia	Oscillospirales	Acutalibacteraceae	CAG-488	Unassigned	518	7	20	75	206	205	5
MAG477	Bacteria	Bacteroidota	Bacteroidia	Bacteroidales	Paludibacteraceae	RF16	Unassigned	503	5	35	80	206	161	16
MAG844	Bacteria	Bacillota_A	Clostridia	Lachnospirales	Lachnospiraceae	CALZKI01	Unassigned	476	8	24	62	205	175	2
MAG52	Bacteria	Bacillota_A	Clostridia	Lachnospirales	Bianqueaceae	RUG760	Unassigned	407	4	32	47	205	115	4
MAG428	Bacteria	Bacillota_A	Clostridia	Oscillospirales	Acutalibacteraceae	UBA6857	Unassigned	471	7	23	85	204	146	6
MAG370	Bacteria	Bacteroidota	Bacteroidia	Bacteroidales	UBA3663	UBA3663	Unassigned	464	5	25	52	204	170	8
MAG437	Bacteria	Bacillota_A	Clostridia	Oscillospirales	Ruminococcaceae	Ruminococcus	Unassigned	514	10	28	122	203	142	9
MAG244	Bacteria	Bacteroidota	Bacteroidia	Bacteroidales	Bacteroidaceae	Prevotella	Prevotella sp900543975	481	3	28	67	203	175	5
MAG18	Bacteria	Bacteroidota	Bacteroidia	Bacteroidales	Bacteroidaceae	UBA4334	Unassigned	439	10	23	69	203	126	8
MAG297	Bacteria	Bacteroidota	Bacteroidia	Bacteroidales	UBA932	Cryptobacteroides	Unassigned	390	1	27	45	202	108	7
MAG749	Bacteria	Bacillota	Bacilli	Lactobacillales	Streptococcaceae	Streptococcus	Streptococcus equinus	453	7	22	45	201	172	6
MAG173	Bacteria	Bacteroidota	Bacteroidia	Bacteroidales	UBA932	Cryptobacteroides	Unassigned	418	2	28	56	201	127	4
MAG368	Bacteria	Bacteroidota	Bacteroidia	Bacteroidales	Paludibacteraceae	UBA4345	Unassigned	555	13	23	102	200	198	19
MAG283	Bacteria	Bacteroidota	Bacteroidia	Bacteroidales	Bacteroidaceae	UBA4334	Unassigned	436	9	22	82	200	112	11
MAG987	Bacteria	Bacteroidota	Bacteroidia	Bacteroidales	Bacteroidaceae	UBA1786	UBA1786 sp900771425	427	8	23	59	200	130	7
MAG130	Bacteria	Bacteroidota	Bacteroidia	Bacteroidales	UBA932	Cryptobacteroides	Unassigned	360	4	20	50	200	83	3
MAG174	Bacteria	Bacillota_A	Clostridia	Lachnospirales	Lachnospiraceae	Unassigned	Unassigned	515	16	22	46	199	229	3
MAG317	Bacteria	Bacillota_A	Clostridia	Lachnospirales	Lachnospiraceae	UBA2868	Unassigned	503	12	27	45	199	217	3
MAG899	Bacteria	Spirochaetota	Spirochaetia	Treponematales	Treponemataceae	Treponema_D	Unassigned	502	6	12	87	199	197	1
MAG627	Bacteria	Bacteroidota	Bacteroidia	Bacteroidales	Bacteroidaceae	Prevotella	Prevotella sp900543975	460	3	25	71	199	158	4
MAG493	Bacteria	Bacteroidota	Bacteroidia	Bacteroidales	Bacteroidaceae	UBA4334	UBA4334 sp024401225	452	12	29	61	199	144	7
MAG960	Bacteria	Spirochaetota	Spirochaetia	Treponematales	Treponemataceae	Treponema_D	Unassigned	446	9	25	56	199	155	2
MAG981	Bacteria	Bacillota_A	Clostridia	Oscillospirales	Ruminococcaceae	Faecalibacterium	Faecalibacterium duncaniae	441	9	25	48	199	155	5
MAG743	Bacteria	Bacillota_A	Clostridia	Oscillospirales	Acutalibacteraceae	Eubacterium_R	Unassigned	433	6	24	52	199	150	2
MAG1014	Bacteria	Bacillota_A	Clostridia	Lachnospirales	Bianqueaceae	RUG760	Unassigned	429	4	27	67	199	127	5
MAG772	Bacteria	Bacteroidota	Bacteroidia	Bacteroidales	Paludibacteraceae	UBA4345	UBA4345 sp024401615	527	8	17	96	198	191	17
MAG309	Bacteria	Bacteroidota	Bacteroidia	Bacteroidales	UBA932	Cryptobacteroides	Unassigned	430	5	37	53	198	135	2
MAG184	Bacteria	Bacteroidota	Bacteroidia	Bacteroidales	Bacteroidaceae	Prevotella	Unassigned	422	5	31	54	198	129	5
MAG742	Bacteria	Bacillota_A	Clostridia	Lachnospirales	Lachnospiraceae	JAKSRN01	Unassigned	422	7	19	50	198	145	3
MAG127	Bacteria	Bacteroidota	Bacteroidia	Bacteroidales	Bacteroidaceae	Alloprevotella	Unassigned	420	4	12	77	198	125	4
MAG236	Bacteria	Bacteroidota	Bacteroidia	Bacteroidales	F082	Limimorpha	Limimorpha sp900318085	545	5	27	127	197	176	13
MAG27	Bacteria	Bacillota_A	Clostridia	Lachnospirales	Lachnospiraceae	UBA2868	Unassigned	526	11	24	64	197	227	3
MAG787	Bacteria	Bacteroidota	Bacteroidia	Bacteroidales	UBA932	Cryptobacteroides	Cryptobacteroides sp024398075	414	5	39	39	197	126	8
MAG640	Bacteria	Bacillota_A	Clostridia	Lachnospirales	Lachnospiraceae	JAILLW01	Unassigned	524	16	20	57	196	232	3
MAG21	Bacteria	Bacillota_A	Clostridia	Lachnospirales	Lachnospiraceae	Agathobacter	Agathobacter sp900543445	469	8	25	58	196	180	2
MAG575	Bacteria	Spirochaetota	Spirochaetia	Treponematales	Treponemataceae	Treponema_D	Unassigned	460	15	22	60	196	167	0
MAG457	Bacteria	Bacteroidota	Bacteroidia	Bacteroidales	Paludibacteraceae	RF16	Unassigned	455	3	26	68	195	153	10
MAG591	Bacteria	Bacteroidota	Bacteroidia	Bacteroidales	UBA932	Cryptobacteroides	Cryptobacteroides sp024398075	378	3	35	44	195	96	5
MAG499	Bacteria	Bacillota_A	Clostridia	Oscillospirales	Acutalibacteraceae	Eubacterium_R	Unassigned	415	4	19	56	194	140	2
MAG498	Bacteria	Bacillota_A	Clostridia	Oscillospirales	Acutalibacteraceae	Eubacterium_R	Unassigned	378	3	14	43	194	122	2
MAG547	Bacteria	Bacillota_A	Clostridia	Peptostreptococcales	Anaerovoracaceae	Unassigned	Unassigned	560	11	24	69	193	260	3
MAG251	Bacteria	Bacteroidota	Bacteroidia	Bacteroidales	UBA932	Cryptobacteroides	Unassigned	428	6	21	48	193	148	12
MAG50	Bacteria	Bacillota_A	Clostridia	Lachnospirales	Lachnospiraceae	UBA1258	Unassigned	418	8	17	41	193	157	2
MAG551	Bacteria	Spirochaetota	Spirochaetia	Treponematales	Treponemataceae	Treponema_D	Unassigned	471	15	23	50	192	188	3
MAG695	Bacteria	Bacteroidota	Bacteroidia	Bacteroidales	Bacteroidaceae	Prevotella	Unassigned	447	2	32	55	192	157	9
MAG1025	Bacteria	Spirochaetota	Spirochaetia	Treponematales	Treponemataceae	Treponema_D	Unassigned	433	12	20	58	191	152	0
MAG846	Bacteria	Bacteroidota	Bacteroidia	Bacteroidales	Bacteroidaceae	Prevotella	Unassigned	422	4	25	51	191	146	5
MAG109	Bacteria	Bacillota_A	Clostridia	Oscillospirales	Acutalibacteraceae	UBA6857	Unassigned	409	5	20	58	191	131	4
MAG810	Bacteria	Bacillota_A	Clostridia	Lachnospirales	Lachnospiraceae	UBA2868	Unassigned	631	12	29	67	190	331	2
MAG261	Bacteria	Bacillota_A	Clostridia	Lachnospirales	Lachnospiraceae	Blautia_A	Unassigned	426	6	23	41	190	164	2
MAG237	Bacteria	Bacillota	Bacilli	Lactobacillales	Lactobacillaceae	Lactobacillus	Lactobacillus crispatus	419	4	24	44	190	153	4
MAG546	Bacteria	Bacillota_A	Clostridia	Oscillospirales	Oscillospiraceae	Faecousia	Unassigned	413	10	23	53	190	132	5
MAG265	Bacteria	Bacteroidota	Bacteroidia	Bacteroidales	UBA932	Cryptobacteroides	Unassigned	391	2	30	51	190	115	3
MAG864	Bacteria	Bacillota_A	Clostridia	Lachnospirales	Lachnospiraceae	JAKSSE01	Unassigned	531	21	20	65	189	232	4
MAG747	Bacteria	Bacteroidota	Bacteroidia	Bacteroidales	Paludibacteraceae	RF16	Unassigned	479	8	16	63	189	195	8
MAG250	Bacteria	Bacillota_A	Clostridia	Oscillospirales	Ruminococcaceae	Ruminococcus_D	Ruminococcus_D sp900314975	476	9	25	63	189	181	9
MAG484	Bacteria	Bacteroidota	Bacteroidia	Bacteroidales	F082	Limimorpha	Limimorpha sp024400455	553	4	25	130	187	190	17
MAG88	Bacteria	Spirochaetota	Spirochaetia	Treponematales	Treponemataceae	Treponema_D	Unassigned	454	9	16	57	187	185	0
MAG58	Bacteria	Actinomycetota	Actinomycetia	Actinomycetales	Dermatophilaceae	Marihabitans	Unassigned	550	18	33	71	186	237	5
MAG346	Bacteria	Verrucomicrobiota	Kiritimatiellia	RFP12	UBA1067	UBA1067	Unassigned	502	12	34	61	186	199	10
MAG682	Bacteria	Bacillota_A	Clostridia	Lachnospirales	Lachnospiraceae	UBA1712	Unassigned	493	8	20	53	186	221	5
MAG1019	Bacteria	Spirochaetota	Spirochaetia	Treponematales	Treponemataceae	Treponema_D	Unassigned	474	10	21	60	186	196	1
MAG679	Bacteria	Bacteroidota	Bacteroidia	Bacteroidales	Paludibacteraceae	RF16	Unassigned	453	8	16	66	186	171	6
MAG102	Bacteria	Bacteroidota	Bacteroidia	Bacteroidales	W3P20-009	W3P20-009	W3P20-009 sp024401395	443	14	30	58	186	149	6
MAG330	Bacteria	Bacteroidota	Bacteroidia	Bacteroidales	UBA3663	UBA3663	Unassigned	402	8	21	48	186	123	16
MAG197	Bacteria	Bacillota_A	Clostridia	Lachnospirales	Bianqueaceae	RUG760	Unassigned	366	6	27	51	186	95	1
MAG382	Bacteria	Bacteroidota	Bacteroidia	Bacteroidales	Paludibacteraceae	RF16	Unassigned	459	8	22	60	185	175	9
MAG80	Bacteria	Bacteroidota	Bacteroidia	Bacteroidales	Bacteroidaceae	Prevotella	Unassigned	412	3	16	58	185	147	3
MAG586	Bacteria	Bacteroidota	Bacteroidia	Bacteroidales	UBA932	Cryptobacteroides	Unassigned	362	0	27	31	185	111	8
MAG389	Bacteria	Bacillota_A	Clostridia	Lachnospirales	Lachnospiraceae	UBA2868	Unassigned	588	19	22	76	184	283	4
MAG643	Bacteria	Fibrobacterota	Fibrobacteria	Fibrobacterales	Fibrobacteraceae	Fibrobacter	Fibrobacter sp024398935	556	17	20	127	184	192	16
MAG89	Bacteria	Fibrobacterota	Fibrobacteria	Fibrobacterales	Fibrobacteraceae	Fibrobacter	Unassigned	517	14	33	122	184	154	10
MAG906	Bacteria	Spirochaetota	Spirochaetia	Treponematales	Treponemataceae	Treponema_D	Unassigned	444	11	21	56	184	170	2
MAG779	Bacteria	Bacillota_A	Clostridia	Oscillospirales	Acutalibacteraceae	Eubacterium_R	Unassigned	443	7	25	52	184	173	2
MAG243	Bacteria	Spirochaetota	Spirochaetia	Treponematales	Treponemataceae	Treponema_D	Unassigned	414	11	18	48	184	152	1
MAG528	Bacteria	Bacteroidota	Bacteroidia	Bacteroidales	UBA932	Cryptobacteroides	Unassigned	365	3	18	42	184	109	9
MAG673	Bacteria	Bacillota_A	Clostridia	Lachnospirales	Lachnospiraceae	Unassigned	Unassigned	529	13	31	67	183	234	1
MAG525	Bacteria	Bacillota	Bacilli	Lactobacillales	Lactobacillaceae	Lactobacillus	Unassigned	423	4	25	45	183	163	3
MAG644	Bacteria	Bacillota_A	Clostridia	Lachnospirales	Lachnospiraceae	UBA1729	Unassigned	697	14	31	87	182	376	7
MAG604	Bacteria	Bacteroidota	Bacteroidia	Bacteroidales	Bacteroidaceae	Prevotella	Prevotella sp900313215	404	4	21	48	182	144	5
MAG888	Bacteria	Bacillota_A	Clostridia	Lachnospirales	Lachnospiraceae	Unassigned	Unassigned	504	14	21	75	181	211	2
MAG522	Bacteria	Bacteroidota	Bacteroidia	Bacteroidales	Muribaculaceae	Sodaliphilus	Unassigned	438	3	34	70	181	142	8
MAG900	Bacteria	Bacteroidota	Bacteroidia	Bacteroidales	Bacteroidaceae	UBA6398	UBA6398 sp003150315	420	5	21	52	181	159	2
MAG975	Bacteria	Bacteroidota	Bacteroidia	Bacteroidales	Bacteroidaceae	Prevotella	Unassigned	382	5	16	60	181	114	6
MAG594	Bacteria	Bacteroidota	Bacteroidia	Bacteroidales	Bacteroidaceae	Prevotella	Unassigned	444	4	25	65	180	159	11
MAG811	Bacteria	Bacillota_A	Clostridia	Oscillospirales	Ruminococcaceae	Faeciplasma	Unassigned	431	7	34	67	180	140	3
MAG159	Bacteria	Bacteroidota	Bacteroidia	Bacteroidales	Bacteroidaceae	Prevotella	Unassigned	391	7	14	45	180	122	23
MAG688	Bacteria	Bacillota_A	Clostridia	Oscillospirales	Acutalibacteraceae	Eubacterium_R	Unassigned	371	7	21	45	179	118	1
MAG823	Bacteria	Bacteroidota	Bacteroidia	Bacteroidales	Paludibacteraceae	RF16	Unassigned	447	5	28	52	178	173	11
MAG169	Bacteria	Bacteroidota	Bacteroidia	Bacteroidales	Muribaculaceae	Sodaliphilus	Unassigned	438	6	22	56	178	172	4
MAG693	Bacteria	Bacillota_A	Clostridia	Christensenellales	CAG-74	CAKUFA01	Unassigned	423	6	32	57	178	145	5
MAG401	Bacteria	Bacteroidota	Bacteroidia	Bacteroidales	Bacteroidaceae	UBA4334	Unassigned	391	7	21	59	178	117	9
MAG103	Bacteria	Bacillota_A	Clostridia	Oscillospirales	Ruminococcaceae	Ruminococcus_C	Unassigned	496	6	23	121	177	155	14
MAG240	Bacteria	Bacteroidota	Bacteroidia	Bacteroidales	Muribaculaceae	Sodaliphilus	Unassigned	420	3	27	64	177	141	8
MAG642	Bacteria	Bacillota_A	Clostridia	Lachnospirales	Lachnospiraceae	HGM12587	Unassigned	410	5	18	55	177	152	3
MAG859	Bacteria	Bacillota_A	Clostridia	Christensenellales	CAG-74	CAKUFA01	Unassigned	383	9	15	39	177	139	4
MAG286	Bacteria	Fibrobacterota	Fibrobacteria	Fibrobacterales	Fibrobacteraceae	UBA1765	Unassigned	508	15	20	95	176	192	10
MAG998	Bacteria	Bacillota_A	Clostridia	Lachnospirales	Lachnospiraceae	G11	Unassigned	505	10	22	56	176	236	5
MAG264	Bacteria	Bacillota_A	Clostridia	Oscillospirales	Acutalibacteraceae	Eubacterium_R	Unassigned	420	5	24	42	176	170	3
MAG726	Bacteria	Bacteroidota	Bacteroidia	Bacteroidales	Bacteroidaceae	UBA4372	Unassigned	413	4	24	63	176	136	10
MAG502	Bacteria	Bacillota_A	Clostridia	Lachnospirales	Lachnospiraceae	JAILLW01	Unassigned	542	19	27	55	175	262	4
MAG504	Bacteria	Bacillota_A	Clostridia	Lachnospirales	Lachnospiraceae	UBA2868	Unassigned	479	13	21	47	175	220	3
MAG68	Bacteria	Spirochaetota	Spirochaetia	Treponematales	Treponemataceae	Treponema_D	Unassigned	433	10	17	58	175	171	2
MAG139	Bacteria	Bacillota_A	Clostridia	Oscillospirales	Acutalibacteraceae	CAG-488	Unassigned	402	4	18	79	175	117	9
MAG947	Bacteria	Bacteroidota	Bacteroidia	Bacteroidales	UBA932	Cryptobacteroides	Unassigned	386	3	34	61	175	110	3
MAG932	Bacteria	Bacteroidota	Bacteroidia	Bacteroidales	UBA3663	UBA3663	Unassigned	354	4	26	42	175	104	3
MAG128	Bacteria	Bacteroidota	Bacteroidia	Bacteroidales	ML635J-15	Bact-19	Bact-19 sp902776565	557	9	21	128	174	200	25
MAG61	Bacteria	Bacillota_A	Clostridia	Lachnospirales	Lachnospiraceae	UBA2868	Unassigned	475	16	27	35	174	220	3
MAG825	Bacteria	Bacteroidota	Bacteroidia	Bacteroidales	Bacteroidaceae	UBA1179	Unassigned	433	7	32	63	174	155	2
MAG201	Bacteria	Bacillota_A	Clostridia	Oscillospirales	Oscillospiraceae	UBA738	UBA738 sp934533005	470	8	32	60	173	195	2
MAG42	Bacteria	Bacteroidota	Bacteroidia	Bacteroidales	Paludibacteraceae	RF16	Unassigned	418	4	23	59	173	146	13
MAG782	Bacteria	Bacteroidota	Bacteroidia	Bacteroidales	UBA932	Cryptobacteroides	Unassigned	352	7	24	41	173	104	3
MAG334	Bacteria	Bacteroidota	Bacteroidia	Bacteroidales	Bacteroidaceae	UBA4372	Unassigned	439	6	20	71	172	162	8
MAG204	Bacteria	Bacteroidota	Bacteroidia	Bacteroidales	Bacteroidaceae	UBA4372	UBA4372 sp018065005	427	7	18	63	172	161	6
MAG356	Bacteria	Bacillota_A	Clostridia	Oscillospirales	Acutalibacteraceae	Eubacterium_R	Unassigned	415	4	30	52	172	150	7
MAG339	Bacteria	Bacteroidota	Bacteroidia	Bacteroidales	Bacteroidaceae	Prevotella	Unassigned	385	10	23	62	172	99	19
MAG795	Bacteria	Bacillota_A	Clostridia	Oscillospirales	Acutalibacteraceae	Eubacterium_R	Unassigned	370	3	15	43	172	135	2
MAG135	Bacteria	Bacillota_A	Clostridia	Oscillospirales	Oscillospiraceae	Faecousia	Unassigned	363	2	25	42	172	118	4
MAG715	Bacteria	Bacteroidota	Bacteroidia	Bacteroidales	UBA932	Cryptobacteroides	Unassigned	328	2	20	36	172	95	3
MAG72	Bacteria	Bacillota_A	Clostridia	Lachnospirales	Lachnospiraceae	JAILLW01	Unassigned	408	13	17	45	171	161	1
MAG1028	Bacteria	Bacillota_A	Clostridia	Oscillospirales	Oscillospiraceae	CAG-170	CAG-170 sp002404795	473	11	26	67	170	191	8
MAG290	Bacteria	Bacillota	Bacilli	Lactobacillales	Lactobacillaceae	Lactobacillus	Lactobacillus equicursoris	408	7	20	54	170	151	6
MAG577	Bacteria	Bacteroidota	Bacteroidia	Bacteroidales	UBA932	Cryptobacteroides	Unassigned	351	4	31	38	170	104	4
MAG152	Bacteria	Bacteroidota	Bacteroidia	Bacteroidales	UBA3663	UBA3663	Unassigned	304	3	19	32	170	68	12
MAG333	Bacteria	Bacillota_A	Clostridia	Lachnospirales	Lachnospiraceae	XBB1006	Unassigned	475	14	24	59	169	204	5
MAG268	Bacteria	Bacillota_A	Clostridia	Lachnospirales	Lachnospiraceae	UBA7050	Unassigned	417	10	21	52	169	164	1
MAG668	Bacteria	Bacillota_A	Clostridia	Lachnospirales	Lachnospiraceae	Agathobacter	Unassigned	477	10	20	63	168	212	4
MAG730	Bacteria	Bacillota_A	Clostridia	Lachnospirales	Lachnospiraceae	NK4A136	Unassigned	425	5	14	49	168	187	2
MAG347	Bacteria	Bacteroidota	Bacteroidia	Bacteroidales	Bacteroidaceae	Alloprevotella	Unassigned	417	5	15	59	168	166	4
MAG413	Bacteria	Bacillota_A	Clostridia	Saccharofermentanales	Saccharofermentanaceae	Saccharofermentans	Saccharofermentans sp015069205	404	8	26	44	168	157	1
MAG176	Bacteria	Bacillota_A	Clostridia	Oscillospirales	Acutalibacteraceae	UBA6857	UBA6857 sp934511365	385	5	18	58	168	132	4
MAG386	Bacteria	Bacteroidota	Bacteroidia	Bacteroidales	Bacteroidaceae	UBA4372	Unassigned	384	5	21	49	168	130	11
MAG1027	Bacteria	Bacillota	Bacilli	Lactobacillales	Lactobacillaceae	Lactobacillus	Lactobacillus amylovorus	361	4	20	35	168	131	3
MAG298	Bacteria	Bacillota_A	Clostridia	Lachnospirales	Bianqueaceae	RUG760	Unassigned	354	4	30	49	168	100	3
MAG158	Bacteria	Bacteroidota	Bacteroidia	Bacteroidales	WCHB1-69	F23-D06	Unassigned	498	4	17	101	167	183	26
MAG100	Bacteria	Spirochaetota	Spirochaetia	Treponematales	Treponemataceae	Treponema_D	Unassigned	479	11	24	64	167	213	0
MAG390	Bacteria	Bacteroidota	Bacteroidia	Bacteroidales	Paludibacteraceae	RF16	Unassigned	436	6	17	76	167	157	13
MAG75	Bacteria	Bacteroidota	Bacteroidia	Bacteroidales	Paludibacteraceae	RF16	Unassigned	427	7	22	44	167	180	7
MAG1033	Bacteria	Bacillota_A	Clostridia	Lachnospirales	Lachnospiraceae	JAKSRN01	Unassigned	397	9	20	44	167	155	2
MAG931	Bacteria	Bacteroidota	Bacteroidia	Bacteroidales	UBA932	Cryptobacteroides	Unassigned	343	4	29	45	167	95	3
MAG1030	Bacteria	Bacteroidota	Bacteroidia	Bacteroidales	Bacteroidaceae	UBA4372	UBA4372 sp018065005	432	9	21	65	166	166	5
MAG780	Bacteria	Bacteroidota	Bacteroidia	Bacteroidales	UBA932	Cryptobacteroides	Unassigned	391	4	33	46	166	140	2
MAG214	Bacteria	Bacteroidota	Bacteroidia	Bacteroidales	Bacteroidaceae	Prevotella	Unassigned	386	8	27	44	166	124	17
MAG53	Bacteria	Bacillota_A	Clostridia	Lachnospirales	Lachnospiraceae	Coprococcus	Coprococcus sp934247115	368	7	13	45	166	133	4
MAG479	Bacteria	Bacteroidota	Bacteroidia	Bacteroidales	Muribaculaceae	Sodaliphilus	Unassigned	416	5	30	68	165	141	7
MAG33	Bacteria	Spirochaetota	Spirochaetia	Treponematales	Treponemataceae	UBA1240	UBA1240 sp024402495	392	6	15	46	165	158	2
MAG976	Bacteria	Bacteroidota	Bacteroidia	Bacteroidales	Bacteroidaceae	Prevotella	Unassigned	365	9	26	46	165	106	13
MAG468	Bacteria	Bacteroidota	Bacteroidia	Bacteroidales	UBA932	Cryptobacteroides	Unassigned	356	4	19	38	165	120	10
MAG424	Bacteria	Bacillota_A	Clostridia	Lachnospirales	Lachnospiraceae	UBA2868	Unassigned	444	11	24	52	164	193	0
MAG862	Bacteria	Bacteroidota	Bacteroidia	Bacteroidales	Muribaculaceae	Sodaliphilus	Unassigned	397	5	30	57	164	133	8
MAG851	Bacteria	Bacillota_A	Clostridia	Oscillospirales	Ruminococcaceae	Faecalibacterium	Faecalibacterium sp003449675	386	11	24	44	164	138	5
MAG809	Bacteria	Spirochaetota	Spirochaetia	Treponematales	Treponemataceae	Treponema_D	Unassigned	367	12	21	47	164	119	4
MAG964	Bacteria	Bacteroidota	Bacteroidia	Bacteroidales	Bacteroidaceae	Prevotella	Unassigned	300	6	18	27	164	77	8
MAG647	Bacteria	Bacteroidota	Bacteroidia	Bacteroidales	Bacteroidaceae	UBA4372	UBA4372 sp018065005	402	9	19	58	163	149	4
MAG144	Bacteria	Bacillota_A	Clostridia	Oscillospirales	Acutalibacteraceae	Eubacterium_R	Unassigned	354	3	18	42	163	126	2
MAG70	Bacteria	Bacteroidota	Bacteroidia	Bacteroidales	Bacteroidaceae	Alloprevotella	Unassigned	350	4	17	46	163	115	5
MAG255	Bacteria	Spirochaetota	Spirochaetia	Treponematales	Treponemataceae	Treponema_D	Unassigned	430	10	28	58	162	156	16
MAG1034	Bacteria	Bacillota_A	Clostridia	Saccharofermentanales	Saccharofermentanaceae	Firm-16	Unassigned	411	8	29	50	162	161	1
MAG101	Bacteria	Bacillota_A	Clostridia	Lachnospirales	Lachnospiraceae	Agathobacter	Agathobacter sp900317585	379	6	14	49	162	147	1
MAG727	Bacteria	Bacteroidota	Bacteroidia	Bacteroidales	UBA932	Cryptobacteroides	Unassigned	353	4	19	45	162	115	8
MAG30	Bacteria	Bacteroidota	Bacteroidia	Bacteroidales	Bacteroidaceae	Prevotella	Unassigned	324	5	14	36	162	104	3
MAG657	Bacteria	Bacillota_A	Clostridia	Christensenellales	Borkfalkiaceae	Unassigned	Unassigned	319	4	16	42	162	95	0
MAG257	Bacteria	Bacillota_A	Clostridia	Oscillospirales	Ruminococcaceae	CALXEN01	Unassigned	400	3	21	43	161	171	1
MAG291	Bacteria	Bacillota_A	Clostridia	Oscillospirales	Acutalibacteraceae	Eubacterium_R	Unassigned	354	1	18	36	161	135	3
MAG763	Bacteria	Bacteroidota	Bacteroidia	Bacteroidales	UBA932	Cryptobacteroides	Unassigned	309	3	14	34	161	93	4
MAG397	Bacteria	Bacteroidota	Bacteroidia	Bacteroidales	F082	Limimorpha	Unassigned	498	5	30	113	160	174	16
MAG560	Bacteria	Bacillota_A	Clostridia	Lachnospirales	Lachnospiraceae	JAKSSF01	Unassigned	463	6	25	60	160	211	1
MAG542	Bacteria	Bacillota_A	Clostridia	Peptostreptococcales	Anaerovoracaceae	UMGS973	Unassigned	426	14	23	64	160	160	5
MAG860	Bacteria	Spirochaetota	Spirochaetia	Treponematales	Treponemataceae	Treponema_D	Unassigned	405	8	14	74	160	146	3
MAG759	Bacteria	Bacteroidota	Bacteroidia	Bacteroidales	Muribaculaceae	Paramuribaculum	Unassigned	399	3	19	47	160	167	3
MAG491	Bacteria	Bacteroidota	Bacteroidia	Bacteroidales	Bacteroidaceae	Alloprevotella	Unassigned	393	5	14	56	160	155	3
MAG180	Bacteria	Bacteroidota	Bacteroidia	Bacteroidales	UBA932	Cryptobacteroides	Unassigned	370	4	33	36	160	117	20
MAG527	Bacteria	Bacillota_A	Clostridia	Oscillospirales	Oscillospiraceae	Faecousia	Unassigned	367	6	25	47	160	127	2
MAG241	Bacteria	Bacillota_A	Clostridia	Oscillospirales	Acutalibacteraceae	Eubacterium_R	Unassigned	343	4	17	37	160	123	2
MAG869	Bacteria	Bacillota_A	Clostridia	Lachnospirales	Lachnospiraceae	Unassigned	Unassigned	330	7	13	34	160	115	1
MAG249	Bacteria	Bacillota_C	Negativicutes	Selenomonadales	Selenomonadaceae	CAMCDL01	CAMCDL01 sp945637225	433	14	27	53	159	177	3
MAG589	Bacteria	Bacteroidota	Bacteroidia	Bacteroidales	Bacteroidaceae	Alloprevotella	Unassigned	420	6	14	60	159	178	3
MAG56	Bacteria	Bacteroidota	Bacteroidia	Bacteroidales	Muribaculaceae	SFTJ01	Unassigned	363	5	24	41	159	131	3
MAG832	Bacteria	Bacillota	Bacilli	Erysipelotrichales	Erysipelotrichaceae	UBA636	UBA636 sp002299675	335	4	14	34	159	123	1
MAG34	Bacteria	Bacillota_A	Clostridia	Oscillospirales	Acutalibacteraceae	Eubacterium_R	Unassigned	328	5	21	32	159	110	1
MAG565	Bacteria	Bacteroidota	Bacteroidia	Bacteroidales	UBA932	Cryptobacteroides	Unassigned	318	6	16	29	159	94	14
MAG687	Bacteria	Bacteroidota	Bacteroidia	Bacteroidales	Bacteroidaceae	Alloprevotella	Unassigned	416	11	19	69	158	155	4
MAG958	Bacteria	Bacillota_A	Clostridia	Lachnospirales	Lachnospiraceae	AC2028	Unassigned	393	5	18	45	158	167	0
MAG697	Bacteria	Bacillota_A	Clostridia	Oscillospirales	Acutalibacteraceae	CAG-488	Unassigned	364	4	17	62	158	116	7
MAG567	Bacteria	Bacillota_A	Clostridia	Oscillospirales	Acutalibacteraceae	Eubacterium_R	Unassigned	354	4	20	40	158	131	1
MAG163	Bacteria	Bacteroidota	Bacteroidia	Bacteroidales	WCHB1-69	F23-D06	F23-D06 sp017540505	430	5	15	77	157	161	15
MAG32	Bacteria	Bacillota_A	Clostridia	Lachnospirales	Lachnospiraceae	Unassigned	Unassigned	391	5	20	34	157	172	3
MAG26	Bacteria	Bacillota_A	Clostridia	Oscillospirales	Acutalibacteraceae	Eubacterium_R	Unassigned	385	4	24	45	157	152	3
MAG920	Bacteria	Bacillota_A	Clostridia	Oscillospirales	Acutalibacteraceae	SIG575	Unassigned	336	2	25	49	157	101	2
MAG381	Bacteria	Pseudomonadota	Gammaproteobacteria	Burkholderiales	Burkholderiaceae_C	Paenalcaligenes	Unassigned	472	17	35	56	156	206	2
MAG585	Bacteria	Bacillota_A	Clostridia	Christensenellales	CAG-74	Ventricola	Unassigned	419	5	35	55	156	166	2
MAG834	Bacteria	Bacteroidota	Bacteroidia	Bacteroidales	Muribaculaceae	Sodaliphilus	Unassigned	395	4	28	51	155	151	6
MAG510	Bacteria	Bacteroidota	Bacteroidia	Bacteroidales	Bacteroidaceae	Prevotella	Unassigned	389	11	19	55	155	137	12
MAG870	Bacteria	Bacillota_A	Clostridia	Oscillospirales	Acutalibacteraceae	Eubacterium_R	Unassigned	322	4	13	36	155	110	4
MAG778	Bacteria	Bacteroidota	Bacteroidia	Bacteroidales	WCHB1-69	F23-D06	Unassigned	459	6	14	103	154	160	22
MAG269	Bacteria	Bacillota_A	Clostridia	Oscillospirales	Oscillospiraceae	Limivicinus	Unassigned	397	10	38	48	154	143	4
MAG270	Bacteria	Bacteroidota	Bacteroidia	Bacteroidales	Paludibacteraceae	RF16	Unassigned	389	6	18	46	154	157	8
MAG155	Bacteria	Bacteroidota	Bacteroidia	Bacteroidales	Muribaculaceae	Sodaliphilus	Unassigned	379	2	32	54	154	132	5
MAG436	Bacteria	Bacillota_C	Negativicutes	Selenomonadales	Selenomonadaceae	CAMCDL01	CAMCDL01 sp945637225	366	10	19	39	154	140	4
MAG77	Bacteria	Spirochaetota	Spirochaetia	Treponematales	Treponemataceae	Treponema_D	Unassigned	344	5	14	54	154	114	3
MAG611	Bacteria	Bacillota_A	Clostridia	Oscillospirales	Acutalibacteraceae	Eubacterium_R	Unassigned	339	5	21	37	154	120	2
MAG292	Bacteria	Bacteroidota	Bacteroidia	Bacteroidales	Bacteroidaceae	Prevotella	Unassigned	322	5	16	40	154	103	4
MAG338	Bacteria	Bacillota_A	Clostridia	Lachnospirales	Lachnospiraceae	UBA1712	Unassigned	421	8	23	52	153	183	2
MAG921	Bacteria	Bacillota_A	Clostridia	Lachnospirales	Lachnospiraceae	NK4A136	Unassigned	506	18	19	57	152	258	2
MAG543	Bacteria	Bacteroidota	Bacteroidia	Bacteroidales	Bacteroidaceae	UBA1179	UBA1179 sp024398665	385	4	33	64	152	130	2
MAG965	Bacteria	Bacteroidota	Bacteroidia	Bacteroidales	Bacteroidaceae	UBA4372	Unassigned	326	4	16	46	152	106	2
MAG596	Bacteria	Bacillota_C	Negativicutes	Selenomonadales	Selenomonadaceae	CAMCDL01	CAMCDL01 sp945637225	432	14	21	48	151	194	4
MAG883	Bacteria	Spirochaetota	Spirochaetia	Treponematales	Treponemataceae	Treponema_D	Unassigned	379	6	12	65	151	142	3
MAG645	Bacteria	Bacillota_A	Clostridia	Oscillospirales	Acutalibacteraceae	UBA6857	UBA6857 sp016293225	332	4	16	53	151	104	4
MAG951	Bacteria	Bacillota_A	Clostridia	Oscillospirales	Acutalibacteraceae	CAG-177	CAG-177 sp024404065	298	5	15	41	151	84	2
MAG572	Bacteria	Bacteroidota	Bacteroidia	Bacteroidales	Bacteroidaceae	Alloprevotella	Unassigned	378	4	16	57	150	148	3
MAG278	Bacteria	Bacteroidota	Bacteroidia	Bacteroidales	Bacteroidaceae	UBA1786	UBA1786 sp900771425	344	6	19	54	150	109	6
MAG325	Bacteria	Bacteroidota	Bacteroidia	Bacteroidales	UBA932	Cryptobacteroides	Unassigned	329	4	16	45	150	106	8
MAG455	Bacteria	Bacteroidota	Bacteroidia	Bacteroidales	WCHB1-69	UBA1756	Unassigned	479	8	25	109	149	173	15
MAG402	Bacteria	Bacillota_A	Clostridia	Lachnospirales	Lachnospiraceae	Unassigned	Unassigned	423	11	18	49	149	194	2
MAG55	Bacteria	Bacillota_C	Negativicutes	Veillonellales	Megasphaeraceae	Megasphaera	Megasphaera elsdenii	388	9	29	47	149	153	1
MAG655	Bacteria	Bacteroidota	Bacteroidia	Bacteroidales	Bacteroidaceae	Alloprevotella	Unassigned	356	9	15	47	149	134	2
MAG977	Bacteria	Bacillota	Bacilli	Erysipelotrichales	Coprobacillaceae	Unassigned	Unassigned	331	8	27	32	149	112	3
MAG738	Bacteria	Bacillota_A	Clostridia	Oscillospirales	Acutalibacteraceae	Eubacterium_R	Unassigned	325	4	18	33	149	117	4
MAG564	Bacteria	Bacillota_A	Clostridia	Peptostreptococcales	Anaerovoracaceae	RGIG7179	Unassigned	422	9	25	54	148	183	3
MAG996	Bacteria	Bacillota_A	Clostridia	Oscillospirales	Ruminococcaceae	Ruminococcus_C	Unassigned	392	4	19	72	148	144	5
MAG802	Bacteria	Bacteroidota	Bacteroidia	Bacteroidales	Bacteroidaceae	UBA4372	UBA4372 sp018065005	381	9	20	52	148	150	2
MAG132	Bacteria	Bacillota_A	Clostridia	Oscillospirales	Oscillospiraceae	Dysosmobacter	Unassigned	378	8	25	50	148	144	3
MAG605	Bacteria	Bacteroidota	Bacteroidia	Bacteroidales	Bacteroidaceae	UBA4293	Unassigned	349	5	26	45	148	123	2
MAG816	Bacteria	Bacillota_A	Clostridia	Oscillospirales	Ruminococcaceae	Ruminiclostridium_E	Unassigned	337	7	20	37	148	122	3
MAG515	Bacteria	Bacteroidota	Bacteroidia	Bacteroidales	UBA932	Cryptobacteroides	Unassigned	329	3	13	43	148	114	8
MAG95	Bacteria	Bacillota_A	Clostridia	Lachnospirales	Lachnospiraceae	Choladocola	Choladocola sp003481535	412	10	17	47	147	187	4
MAG660	Bacteria	Bacillota_A	Clostridia	Oscillospirales	Acutalibacteraceae	Eubacterium_R	Unassigned	384	4	23	43	147	163	4
MAG1016	Bacteria	Bacillota	Bacilli	Erysipelotrichales	Erysipelotrichaceae	JAHHTG01	Unassigned	368	5	28	48	147	138	2
MAG509	Bacteria	Bacillota_A	Clostridia	Oscillospirales	Acutalibacteraceae	Fimenecus	Unassigned	320	2	10	37	147	121	3
MAG416	Bacteria	Bacillota_A	Clostridia	UBA1212	UBA1257	UBA1257	Unassigned	312	2	35	35	147	89	4
MAG914	Bacteria	Spirochaetota	Spirochaetia	Treponematales	Treponemataceae	Treponema_D	Unassigned	418	11	31	57	146	155	18
MAG351	Bacteria	Bacteroidota	Bacteroidia	Bacteroidales	F082	Limimorpha	Limimorpha sp902774295	405	6	15	67	146	157	14
MAG881	Bacteria	Bacillota_A	Clostridia	Oscillospirales	Acutalibacteraceae	UBA1425	Unassigned	349	3	20	57	146	117	6
MAG656	Bacteria	Bacteroidota	Bacteroidia	Bacteroidales	UBA932	Cryptobacteroides	Cryptobacteroides sp024398075	292	5	26	33	146	80	2
MAG664	Bacteria	Bacillota_A	Clostridia	Oscillospirales	Oscillospiraceae	Limivicinus	Unassigned	412	6	17	59	145	181	4
MAG916	Bacteria	Verrucomicrobiota	Verrucomicrobiae	Verrucomicrobiales	Akkermansiaceae	Akkermansia	Unassigned	382	12	24	49	145	151	1
MAG761	Bacteria	Bacteroidota	Bacteroidia	Bacteroidales	Bacteroidaceae	UBA4372	UBA4372 sp018065005	381	7	16	55	145	155	3
MAG913	Bacteria	Spirochaetota	Spirochaetia	Treponematales	Treponemataceae	Treponema_D	Unassigned	355	5	16	63	145	124	2
MAG725	Bacteria	Bacteroidota	Bacteroidia	Bacteroidales	Muribaculaceae	SFTJ01	Unassigned	329	5	23	33	145	120	3
MAG78	Bacteria	Bacteroidota	Bacteroidia	Bacteroidales	Bacteroidaceae	UBA4293	Unassigned	313	5	21	37	145	105	0
MAG830	Bacteria	Bacillota_A	Clostridia	Lachnospirales	Bianqueaceae	RUG760	Unassigned	302	9	21	36	145	88	3
MAG835	Bacteria	Bacillota_A	Clostridia	Oscillospirales	Oscillospiraceae	Faecousia	Unassigned	345	7	22	39	144	127	6
MAG1021	Bacteria	Bacillota_A	Clostridia	Oscillospirales	Acutalibacteraceae	UBA737	Unassigned	322	1	13	38	144	124	2
MAG924	Bacteria	Bacteroidota	Bacteroidia	Bacteroidales	UBA1715	UBA1715	UBA1715 sp002317135	394	8	24	63	143	146	10
MAG708	Bacteria	Bacteroidota	Bacteroidia	Bacteroidales	Bacteroidaceae	Alloprevotella	Unassigned	302	5	7	44	143	103	0
MAG942	Bacteria	Bacillota_A	Clostridia	Oscillospirales	Acutalibacteraceae	Ruminococcus_E	Ruminococcus_E sp002491825	365	8	14	60	142	140	1
MAG116	Bacteria	Bacteroidota	Bacteroidia	Bacteroidales	Muribaculaceae	CAG-873	CAG-873 sp004553485	358	3	14	48	142	147	4
MAG46	Bacteria	Bacillota_A	Clostridia	Lachnospirales	Lachnospiraceae	Unassigned	Unassigned	355	10	16	41	142	145	1
MAG949	Bacteria	Bacteroidota	Bacteroidia	Bacteroidales	Bacteroidaceae	UBA1179	UBA1179 sp024398715	354	6	23	45	142	136	2
MAG938	Bacteria	Bacteroidota	Bacteroidia	Bacteroidales	Rikenellaceae	Alistipes	Unassigned	339	5	24	45	142	115	8
MAG943	Bacteria	Bacteroidota	Bacteroidia	Bacteroidales	Bacteroidaceae	Prevotella	Prevotella sp002317355	334	6	25	40	142	114	7
MAG878	Bacteria	Bacteroidota	Bacteroidia	Bacteroidales	Muribaculaceae	SFTJ01	Unassigned	319	5	20	29	142	120	3
MAG952	Bacteria	Bacillota_A	Clostridia	Lachnospirales	Lachnospiraceae	Unassigned	Unassigned	375	6	16	39	141	171	2
MAG600	Bacteria	Bacteroidota	Bacteroidia	Bacteroidales	Muribaculaceae	CAG-873	CAG-873 sp004553485	374	4	16	51	141	158	4
MAG818	Bacteria	Bacteroidota	Bacteroidia	Bacteroidales	Bacteroidaceae	Alloprevotella	Unassigned	363	5	15	49	141	150	3
MAG950	Bacteria	Bacillota_A	Clostridia	Lachnospirales	Lachnospiraceae	Wujia	Wujia sp900553925	356	8	16	41	141	148	2
MAG409	Bacteria	Bacteroidota	Bacteroidia	Bacteroidales	Bacteroidaceae	UBA6382	Unassigned	334	3	21	53	141	114	2
MAG1001	Bacteria	Actinomycetota	Actinomycetia	Actinomycetales	Micrococcaceae	Micrococcus	Unassigned	433	16	26	52	140	195	4
MAG866	Bacteria	Spirochaetota	Spirochaetia	Treponematales	Treponemataceae	Treponema_D	Unassigned	419	11	18	62	140	186	2
MAG222	Bacteria	Bacillota	Bacilli	Bacillales	Planococcaceae	Caryophanon	Unassigned	377	7	25	62	140	138	5
MAG221	Bacteria	Bacillota_A	Clostridia	Lachnospirales	Lachnospiraceae	RGIG1934	Unassigned	351	7	9	54	140	140	1
MAG1037	Bacteria	Bacteroidota	Bacteroidia	Bacteroidales	Bacteroidaceae	UBA4293	Unassigned	347	8	24	40	140	130	5
MAG29	Bacteria	Bacteroidota	Bacteroidia	Bacteroidales	UBA932	Bact-11	Unassigned	320	4	22	31	140	120	3
MAG453	Bacteria	Bacillota_A	Clostridia	Lachnospirales	Lachnospiraceae	VSOB01	Unassigned	409	4	21	46	139	196	3
MAG228	Bacteria	Bacteroidota	Bacteroidia	Bacteroidales	P3	UBA1711	Unassigned	383	6	19	66	139	143	10
MAG459	Bacteria	Bacillota_A	Clostridia	Lachnospirales	Lachnospiraceae	Unassigned	Unassigned	368	7	13	45	139	162	2
MAG988	Bacteria	Bacteroidota	Bacteroidia	Bacteroidales	Bacteroidaceae	Alloprevotella	Unassigned	317	4	12	42	139	118	2
MAG625	Bacteria	Bacteroidota	Bacteroidia	Bacteroidales	Bacteroidaceae	Alloprevotella	Unassigned	292	3	12	42	139	89	7
MAG953	Bacteria	Fibrobacterota	Fibrobacteria	Fibrobacterales	Fibrobacteraceae	UBA1765	Unassigned	419	16	17	75	138	158	15
MAG181	Bacteria	Fibrobacterota	Fibrobacteria	Fibrobacterales	Fibrobacteraceae	UBA1765	Unassigned	409	16	12	77	138	158	8
MAG206	Bacteria	Bacteroidota	Bacteroidia	Bacteroidales	Bacteroidaceae	UBA4372	UBA4372 sp018065005	374	6	18	55	138	154	3
MAG748	Bacteria	Bacteroidota	Bacteroidia	Bacteroidales	Muribaculaceae	Sodaliphilus	Unassigned	342	3	24	43	138	127	7
MAG320	Bacteria	Bacteroidota	Bacteroidia	Bacteroidales	Bacteroidaceae	Alloprevotella	Unassigned	305	5	18	39	138	98	7
MAG476	Bacteria	Bacillota_A	Clostridia	Christensenellales	CAG-74	Ventricola	Unassigned	379	5	22	49	137	161	5
MAG134	Bacteria	Verrucomicrobiota	Verrucomicrobiae	Verrucomicrobiales	Akkermansiaceae	Akkermansia	Unassigned	357	7	21	47	137	142	3
MAG959	Bacteria	Bacillota_A	Clostridia	Lachnospirales	Lachnospiraceae	Agathobacter	Unassigned	340	5	14	46	137	137	1
MAG337	Bacteria	Bacteroidota	Bacteroidia	Bacteroidales	UBA932	Bact-11	Unassigned	334	4	19	40	137	130	4
MAG13	Bacteria	Bacillota_A	Clostridia	Oscillospirales	Acutalibacteraceae	Eubacterium_R	Unassigned	327	3	18	38	137	128	3
MAG470	Bacteria	Bacteroidota	Bacteroidia	Bacteroidales	WCHB1-69	F23-D06	Unassigned	428	5	17	95	136	163	12
MAG312	Bacteria	Bacillota_A	Clostridia	Lachnospirales	Lachnospiraceae	UBA2868	Unassigned	403	6	21	46	136	192	2
MAG641	Bacteria	Bacteroidota	Bacteroidia	Bacteroidales	P3	UBA1711	Unassigned	390	3	13	62	136	165	11
MAG885	Bacteria	Bacteroidota	Bacteroidia	Bacteroidales	WCHB1-69	F23-D06	F23-D06 sp024400875	375	6	11	79	136	131	12
MAG531	Bacteria	Bacillota_A	Clostridia	Peptostreptococcales	Anaerovoracaceae	RGIG7179	Unassigned	362	8	25	44	136	145	4
MAG712	Bacteria	Bacteroidota	Bacteroidia	Bacteroidales	UBA932	Cryptobacteroides	Unassigned	278	3	23	31	136	84	1
MAG315	Bacteria	Bacillota_A	Clostridia	Oscillospirales	Oscillospiraceae	Dysosmobacter	Unassigned	387	13	23	57	135	155	4
MAG474	Bacteria	Bacteroidota	Bacteroidia	Bacteroidales	P3	UBA1711	UBA1711 sp900771365	372	7	17	73	135	132	8
MAG654	Bacteria	Bacillota_A	Clostridia	Lachnospirales	Lachnospiraceae	Unassigned	Unassigned	349	5	20	39	135	149	1
MAG37	Bacteria	Bacteroidota	Bacteroidia	Bacteroidales	Bacteroidaceae	Alloprevotella	Unassigned	345	2	16	45	135	145	2
MAG8	Bacteria	Bacteroidota	Bacteroidia	Bacteroidales	Bacteroidaceae	Alloprevotella	Unassigned	322	5	14	43	135	122	3
MAG497	Bacteria	Bacteroidota	Bacteroidia	Bacteroidales	UBA932	Cryptobacteroides	Unassigned	307	6	18	39	135	106	3
MAG722	Bacteria	Bacteroidota	Bacteroidia	Bacteroidales	UBA932	Cryptobacteroides	Cryptobacteroides sp024401945	290	3	21	39	135	91	1
MAG289	Bacteria	Spirochaetota	Spirochaetia	Treponematales	Treponemataceae	Treponema_D	Unassigned	374	6	27	54	134	147	6
MAG839	Bacteria	Bacillota_A	Clostridia	Oscillospirales	Ruminococcaceae	Ruminococcus_C	Unassigned	360	5	19	78	134	115	9
MAG215	Bacteria	Bacillota_A	Clostridia	Oscillospirales	Ruminococcaceae	Faecalibacterium	Faecalibacterium prausnitzii_E	322	7	22	40	134	116	3
MAG427	Bacteria	Verrucomicrobiota	Verrucomicrobiae	Verrucomicrobiales	Akkermansiaceae	Akkermansia	Unassigned	307	5	12	41	134	114	1
MAG71	Bacteria	Bacteroidota	Bacteroidia	Bacteroidales	Bacteroidaceae	UBA4334	Unassigned	302	4	16	43	134	100	5
MAG865	Bacteria	Bacteroidota	Bacteroidia	Bacteroidales	Bacteroidaceae	UBA4372	Unassigned	289	2	13	46	134	89	5
MAG680	Bacteria	Bacillota_A	Clostridia	Oscillospirales	Oscillospiraceae	Alloscillospira	Alloscillospira sp024404215	345	11	23	44	133	130	4
MAG926	Bacteria	Bacteroidota	Bacteroidia	Bacteroidales	UBA3663	UBA3663	Unassigned	301	3	21	35	133	100	9
MAG768	Bacteria	Bacillota_A	Clostridia	Oscillospirales	Acutalibacteraceae	Eubacterium_R	Unassigned	286	5	10	39	133	99	0
MAG111	Bacteria	Bacteroidota	Bacteroidia	Bacteroidales	P3	CAJOQB01	Unassigned	394	7	18	71	132	160	6
MAG178	Bacteria	Verrucomicrobiota	Verrucomicrobiae	Verrucomicrobiales	Akkermansiaceae	Akkermansia	Unassigned	377	9	19	58	132	158	1
MAG732	Bacteria	Bacillota_A	Clostridia	Clostridiales	Clostridiaceae	Proteiniclasticum	Proteiniclasticum ruminis	346	7	25	39	132	138	5
MAG636	Bacteria	Bacillota_A	Clostridia	Peptostreptococcales	Anaerovoracaceae	Emergencia	Unassigned	325	7	14	45	132	125	2
MAG578	Bacteria	Bacillota_A	Clostridia	Oscillospirales	Acutalibacteraceae	SIG575	Unassigned	290	2	18	41	132	95	2
MAG303	Bacteria	Bacillota_C	Negativicutes	Selenomonadales	Selenomonadaceae	UBA1799	Unassigned	405	20	27	49	131	176	2
MAG1035	Bacteria	Pseudomonadota	Gammaproteobacteria	Pseudomonadales	Moraxellaceae	Acinetobacter	Acinetobacter towneri	371	12	16	38	131	171	3
MAG227	Bacteria	Verrucomicrobiota	Verrucomicrobiae	Verrucomicrobiales	Akkermansiaceae	Akkermansia	Unassigned	361	9	22	48	131	151	0
MAG1004	Bacteria	Bacillota_A	Clostridia	Lachnospirales	Anaerotignaceae	Anaerotignum	Unassigned	357	6	21	56	131	138	5
MAG939	Bacteria	Verrucomicrobiota	Verrucomicrobiae	Verrucomicrobiales	Akkermansiaceae	Akkermansia	Unassigned	328	5	18	43	131	130	1
MAG1008	Bacteria	Bacillota_A	Clostridia	Oscillospirales	Oscillospiraceae	Avoscillospira	Unassigned	307	6	14	24	131	129	3
MAG69	Bacteria	Bacillota_A	Clostridia	Oscillospirales	Acutalibacteraceae	UBA6857	Unassigned	288	3	20	42	131	88	4
MAG318	Bacteria	Bacillota_A	Clostridia	Oscillospirales	Oscillospiraceae	F23-B02	F23-B02 sp002472405	380	12	21	62	130	149	6
MAG803	Bacteria	Bacillota_A	Clostridia	Lachnospirales	Lachnospiraceae	JAKSSF01	Unassigned	348	5	18	46	130	149	0
MAG808	Bacteria	Bacteroidota	Bacteroidia	Bacteroidales	Muribaculaceae	Sodaliphilus	Unassigned	312	3	26	54	130	95	4
MAG421	Bacteria	Bacillota	Bacilli	Lactobacillales	Lactobacillaceae	Lactobacillus	Lactobacillus amylovorus	308	4	21	38	130	112	3
MAG81	Bacteria	Spirochaetota	Spirochaetia	Treponematales	Treponemataceae	Treponema_D	Treponema_D sp024400915	300	10	13	37	130	109	1
MAG473	Bacteria	Myxococcota	Bradymonadia	UBA4248	UBA4248	UBA4248	Unassigned	416	4	16	132	129	131	4
MAG922	Bacteria	Fusobacteriota	Fusobacteriia	Fusobacteriales	Fusobacteriaceae	Fusobacterium	Fusobacterium gastrosuis	370	14	24	48	129	153	2
MAG196	Bacteria	Bacillota_A	Clostridia	Oscillospirales	Oscillospiraceae	Dysosmobacter	Dysosmobacter sp004553545	337	5	19	52	129	125	7
MAG703	Bacteria	Bacillota	Bacilli	Erysipelotrichales	Erysipelotrichaceae	RGIG5681	Unassigned	304	2	20	36	129	114	3
MAG90	Bacteria	Bacillota	Bacilli	Bacillales	Planococcaceae	Sporosarcina	Unassigned	374	6	27	51	128	160	2
MAG909	Bacteria	Bacillota	Bacilli	Erysipelotrichales	Erysipelotrichaceae	RGIG5681	Unassigned	303	4	17	38	128	114	2
MAG669	Bacteria	Bacillota_A	Clostridia	Lachnospirales	Bianqueaceae	RUG760	Unassigned	268	5	23	34	128	77	1
MAG786	Bacteria	Bacillota_A	Clostridia	Lachnospirales	Lachnospiraceae	VSOB01	Unassigned	414	4	23	52	127	205	3
MAG903	Bacteria	Bacteroidota	Bacteroidia	Bacteroidales	WCHB1-69	F23-D06	Unassigned	392	4	17	74	127	165	5
MAG739	Bacteria	Bacteroidota	Bacteroidia	Bacteroidales	Paludibacteraceae	HGM05398	HGM05398 sp900767385	351	7	11	51	127	152	3
MAG120	Bacteria	Bacillota	Bacilli	ML615J-28	CAG-698	CAG-698	CAG-698 sp000431235	349	4	16	64	127	134	4
MAG868	Bacteria	Verrucomicrobiota	Verrucomicrobiae	Verrucomicrobiales	Akkermansiaceae	Akkermansia	Unassigned	336	7	17	52	127	129	4
MAG595	Bacteria	Bacteroidota	Bacteroidia	Bacteroidales	WCHB1-69	RUG11690	Unassigned	418	4	18	76	126	179	15
MAG186	Bacteria	Bacteroidota	Bacteroidia	Bacteroidales	Bacteroidaceae	Alloprevotella	Unassigned	337	3	15	45	126	146	2
MAG861	Bacteria	Bacillota_A	Clostridia	Oscillospirales	Oscillospiraceae	Dysosmobacter	Dysosmobacter sp024404295	313	7	13	44	126	120	3
MAG829	Bacteria	Bacillota_A	Clostridia	Lachnospirales	Lachnospiraceae	Unassigned	Unassigned	296	5	8	30	126	125	2
MAG613	Bacteria	Bacillota_A	Clostridia	Oscillospirales	Acutalibacteraceae	Eubacterium_R	Unassigned	272	1	16	31	126	95	3
MAG917	Bacteria	Actinomycetota	Actinomycetia	Propionibacteriales	Nocardioidaceae	Aeromicrobium	Unassigned	387	13	28	48	125	171	2
MAG355	Bacteria	Bacteroidota	Bacteroidia	Bacteroidales	P3	UBA1711	Unassigned	354	5	16	61	125	141	6
MAG513	Bacteria	Bacillota_A	Clostridia	Lachnospirales	Lachnospiraceae	UBA2868	Unassigned	346	4	21	32	125	163	1
MAG3	Bacteria	Verrucomicrobiota	Verrucomicrobiae	Verrucomicrobiales	Akkermansiaceae	Akkermansia	Unassigned	343	6	20	48	125	143	1
MAG485	Bacteria	Bacillota_A	Clostridia	Oscillospirales	Butyricicoccaceae	UBA4644	Unassigned	338	8	27	45	125	132	1
MAG458	Bacteria	Bacteroidota	Bacteroidia	Bacteroidales	Bacteroidaceae	Alloprevotella	Unassigned	321	3	13	43	125	134	3
MAG281	Bacteria	Bacillota	Bacilli	Lactobacillales	Streptococcaceae	Streptococcus	Unassigned	303	6	15	27	125	125	5
MAG773	Bacteria	Bacillota_A	Clostridia	Lachnospirales	Lachnospiraceae	JAKSRN01	Unassigned	271	4	12	31	125	98	1
MAG14	Bacteria	Bacteroidota	Bacteroidia	Bacteroidales	ML635J-15	Bact-19	Bact-19 sp902776565	399	9	13	88	124	158	7
MAG535	Bacteria	Verrucomicrobiota	Verrucomicrobiae	Verrucomicrobiales	Akkermansiaceae	Akkermansia	Unassigned	334	7	18	50	124	129	6
MAG923	Bacteria	Verrucomicrobiota	Verrucomicrobiae	Verrucomicrobiales	Akkermansiaceae	Akkermansia	Unassigned	331	9	16	52	124	128	2
MAG815	Bacteria	Bacillota_A	Clostridia	Lachnospirales	Lachnospiraceae	UBA1712	Unassigned	309	6	16	40	124	122	1
MAG137	Bacteria	Bacteroidota	Bacteroidia	Bacteroidales	Bacteroidaceae	Alloprevotella	Unassigned	300	5	12	46	124	108	5
MAG1045	Bacteria	Bacteroidota	Bacteroidia	Bacteroidales	Paludibacteraceae	RF16	Unassigned	290	2	21	38	124	96	9
MAG399	Bacteria	Bacillota_A	Clostridia	Oscillospirales	Oscillospiraceae	Limivicinus	Limivicinus sp003150355	357	10	19	47	123	155	3
MAG162	Bacteria	Verrucomicrobiota	Kiritimatiellia	RFP12	UBA1067	UBA1067	Unassigned	351	11	25	29	123	158	5
MAG107	Bacteria	Verrucomicrobiota	Verrucomicrobiae	Verrucomicrobiales	Akkermansiaceae	Akkermansia	Unassigned	345	7	19	48	123	147	1
MAG930	Bacteria	Bacillota_C	Negativicutes	Selenomonadales	Selenomonadaceae	CAMCDL01	CAMCDL01 sp945637225	309	10	17	32	123	124	3
MAG481	Bacteria	Bacteroidota	Bacteroidia	Bacteroidales	Bacteroidaceae	Alloprevotella	Unassigned	302	4	15	32	123	126	2
MAG217	Bacteria	Bacillota_A	Clostridia	Oscillospirales	CAG-382	UBA1752	Unassigned	298	4	14	44	123	109	4
MAG719	Bacteria	Bacteroidota	Bacteroidia	Bacteroidales	Muribaculaceae	CAG-485	Unassigned	364	8	14	41	122	175	4
MAG590	Bacteria	Bacteroidota	Bacteroidia	Bacteroidales	P3	Phil12	Unassigned	349	6	11	60	122	139	11
MAG646	Bacteria	Bacillota_A	Clostridia	Oscillospirales	Oscillospiraceae	ER4	ER4 sp934636865	349	7	29	55	122	135	1
MAG701	Bacteria	Bacillota_A	Clostridia	Peptostreptococcales	Anaerovoracaceae	VUNA01	Unassigned	324	3	11	43	122	144	1
MAG764	Bacteria	Spirochaetota	Spirochaetia	Treponematales	Treponemataceae	Treponema_D	Unassigned	304	6	16	39	122	114	7
MAG422	Bacteria	Bacillota_C	Negativicutes	Selenomonadales	Selenomonadaceae	CAMCDL01	CAMCDL01 sp945637225	303	9	16	31	122	122	3
MAG694	Bacteria	Bacillota_A	Clostridia	Oscillospirales	Acutalibacteraceae	Ruminococcus_E	Ruminococcus_E bromii_A	381	7	19	59	121	172	3
MAG372	Bacteria	Bacteroidota	Bacteroidia	Bacteroidales	WCHB1-69	F23-D06	Unassigned	360	5	12	70	121	141	11
MAG698	Bacteria	Bacillota_A	Clostridia	Oscillospirales	Butyricicoccaceae	RGIG1902	Unassigned	357	17	32	39	121	144	4
MAG359	Bacteria	Verrucomicrobiota	Verrucomicrobiae	Verrucomicrobiales	Akkermansiaceae	Akkermansia	Unassigned	323	8	19	46	121	128	1
MAG451	Bacteria	Bacillota_C	Negativicutes	Selenomonadales	Selenomonadaceae	CAMCDL01	Unassigned	323	12	19	40	121	130	1
MAG817	Bacteria	Bacillota_A	Clostridia	Oscillospirales	Butyricicoccaceae	Agathobaculum	Agathobaculum sp003481705	310	5	21	48	121	115	0
MAG826	Bacteria	Spirochaetota	Spirochaetia	Treponematales	Treponemataceae	Treponema_D	Unassigned	299	2	7	54	121	114	1
MAG224	Bacteria	Bacteroidota	Bacteroidia	Bacteroidales	Bacteroidaceae	Alloprevotella	Unassigned	258	3	10	38	121	85	1
MAG691	Bacteria	Myxococcota	Bradymonadia	UBA4248	UBA4248	UBA4248	Unassigned	406	5	15	136	120	125	5
MAG619	Bacteria	Bacteroidota	Bacteroidia	Bacteroidales	Paludibacteraceae	Enterocola	Unassigned	334	4	13	48	120	144	5
MAG133	Bacteria	Bacillota_A	Clostridia	Oscillospirales	Oscillospiraceae	CAG-170	Unassigned	320	4	24	35	120	132	5
MAG36	Bacteria	Bacillota_A	Clostridia	Lachnospirales	Lachnospiraceae	UBA1712	Unassigned	296	8	17	41	120	108	2
MAG785	Bacteria	Bacillota	Bacilli	Lactobacillales	Lactobacillaceae	Limosilactobacillus	Limosilactobacillus gallistercoris	280	5	16	23	120	115	1
MAG875	Bacteria	Bacillota_A	Clostridia	Oscillospirales	CAG-382	UBA1206	Unassigned	275	1	21	44	120	87	2
MAG524	Bacteria	Bacillota_C	Unassigned	Unassigned	Unassigned	Unassigned	Unassigned	395	19	29	44	119	183	1
MAG191	Bacteria	Bacteroidota	Bacteroidia	Bacteroidales	Paludibacteraceae	RF16	Unassigned	363	7	16	63	119	155	3
MAG138	Bacteria	Bacillota_A	Clostridia	Oscillospirales	Oscillospiraceae	Limivicinus	Unassigned	335	5	23	48	119	137	3
MAG410	Bacteria	Bacillota_A	Clostridia	Lachnospirales	Lachnospiraceae	Unassigned	Unassigned	326	11	15	41	119	139	1
MAG87	Bacteria	Bacteroidota	Bacteroidia	Bacteroidales	P3	RUG11139	RUG11139 sp024400565	323	5	15	51	119	131	2
MAG199	Bacteria	Bacteroidota	Bacteroidia	Bacteroidales	UBA932	Bact-11	Unassigned	322	4	22	40	119	133	4
MAG425	Bacteria	Verrucomicrobiota	Verrucomicrobiae	Verrucomicrobiales	Akkermansiaceae	Akkermansia	Unassigned	320	6	19	48	119	126	2
MAG83	Bacteria	Verrucomicrobiota	Verrucomicrobiae	Verrucomicrobiales	Akkermansiaceae	Akkermansia	Unassigned	319	5	19	41	119	132	3
MAG1018	Bacteria	Pseudomonadota	Gammaproteobacteria	Burkholderiales	Burkholderiaceae	Oxalobacter	Unassigned	313	7	21	32	119	133	1
MAG480	Bacteria	Spirochaetota	Spirochaetia	Treponematales	Treponemataceae	Treponema_D	Unassigned	305	5	11	55	119	113	2
MAG765	Bacteria	Bacillota	Bacilli	Erysipelotrichales	Erysipelotrichaceae	UBA636	Unassigned	303	3	20	32	119	127	2
MAG285	Bacteria	Bacteroidota	Bacteroidia	Bacteroidales	Bacteroidaceae	UBA4293	Unassigned	290	2	24	31	119	112	2
MAG905	Bacteria	Bacillota_A	Clostridia	Oscillospirales	Oscillospiraceae	RGIG3159	Unassigned	275	9	21	18	119	107	1
MAG165	Bacteria	Bacteroidota	Bacteroidia	Bacteroidales	UBA932	Cryptobacteroides	Unassigned	271	1	14	40	119	93	4
MAG760	Bacteria	Bacillota_A	Clostridia	Oscillospirales	Oscillospiraceae	Limivicinus	Limivicinus sp900546515	382	9	22	53	118	179	1
MAG804	Bacteria	Bacillota_A	Clostridia	Oscillospirales	Oscillospiraceae	Faecousia	Unassigned	329	10	20	43	118	132	6
MAG807	Bacteria	Bacteroidota	Bacteroidia	Bacteroidales	Bacteroidaceae	Alloprevotella	Unassigned	293	5	14	40	118	114	2
MAG123	Bacteria	Bacillota_A	Clostridia	Oscillospirales	Acutalibacteraceae	Eubacterium_R	Unassigned	260	6	15	20	118	100	1
MAG819	Bacteria	Bacillota_A	Clostridia	Oscillospirales	Acutalibacteraceae	Eubacterium_R	Unassigned	259	4	15	26	118	93	3
MAG385	Bacteria	Bacillota_A	Clostridia	Oscillospirales	Acutalibacteraceae	Eubacterium_R	Unassigned	241	2	11	29	118	81	0
MAG583	Bacteria	Bacillota_A	Clostridia	Lachnospirales	Lachnospiraceae	Unassigned	Unassigned	374	9	20	47	116	182	0
MAG833	Bacteria	Eremiobacterota	Xenobia	Xenobiales	Xenobiaceae	RGIG3641	Unassigned	371	5	20	63	116	165	2
MAG724	Bacteria	Elusimicrobiota	Elusimicrobia	Elusimicrobiales	UBA9959	CACZRG01	CACZRG01 sp902783485	360	8	11	53	116	168	4
MAG85	Bacteria	Verrucomicrobiota	Kiritimatiellia	RFP12	UBA1067	UBA1067	Unassigned	339	7	20	39	116	156	1
MAG447	Bacteria	Bacillota_A	Clostridia	Clostridiales	Clostridiaceae	JG1575	Unassigned	319	13	30	36	116	122	2
MAG293	Bacteria	Bacillota_A	Clostridia	Oscillospirales	Oscillospiraceae	F23-B02	Unassigned	312	8	17	40	116	128	3
MAG538	Bacteria	Bacillota_A	Clostridia	Oscillospirales	Oscillospiraceae	Vescimonas	Unassigned	275	5	12	38	116	101	3
MAG273	Bacteria	Bacteroidota	Bacteroidia	Bacteroidales	UBA932	Cryptobacteroides	Unassigned	262	1	20	29	116	93	3
MAG157	Bacteria	Verrucomicrobiota	Kiritimatiellia	RFP12	UBA1067	UBA1067	Unassigned	329	8	18	41	115	145	2
MAG193	Bacteria	Bacillota_A	Clostridia	Oscillospirales	Oscillospiraceae	Dysosmobacter	Dysosmobacter sp024404295	285	9	19	33	115	108	1
MAG1031	Bacteria	Bacteroidota	Bacteroidia	Bacteroidales	UBA932	Cryptobacteroides	Unassigned	271	3	16	35	115	99	3
MAG326	Bacteria	Bacteroidota	Bacteroidia	Bacteroidales	Paludibacteraceae	RF16	Unassigned	263	1	11	36	115	97	3
MAG872	Bacteria	Bacillota_A	Clostridia	Oscillospirales	Acutalibacteraceae	Eubacterium_R	Unassigned	240	1	13	28	115	82	1
MAG377	Bacteria	Bacteroidota	Bacteroidia	Bacteroidales	F082	Limimorpha	Unassigned	369	8	14	64	114	160	9
MAG408	Bacteria	Bacteroidota	Bacteroidia	Bacteroidales	P3	UBA1217	UBA1217 sp902788805	339	5	13	60	114	137	10
MAG666	Bacteria	Actinomycetota	Actinomycetia	Mycobacteriales	Mycobacteriaceae	Corynebacterium	Corynebacterium pollutisoli	306	2	16	33	114	138	3
MAG855	Bacteria	Bacteroidota	Bacteroidia	Bacteroidales	Muribaculaceae	CAG-485	Unassigned	365	4	12	52	113	180	4
MAG154	Bacteria	Bacillota_A	Clostridia	Oscillospirales	Oscillospiraceae	UBA738	UBA738 sp018065965	314	3	20	46	113	129	3
MAG1023	Bacteria	Verrucomicrobiota	Verrucomicrobiae	Verrucomicrobiales	Akkermansiaceae	Akkermansia	Unassigned	310	8	16	48	113	124	1
MAG146	Bacteria	Bacillota_A	Clostridia	Oscillospirales	CAG-272	Unassigned	Unassigned	233	0	15	25	113	79	1
MAG980	Bacteria	Bacillota_A	Clostridia	Lachnospirales	Lachnospiraceae	Unassigned	Unassigned	324	5	15	39	112	151	2
MAG66	Bacteria	Bacillota_A	Clostridia	Oscillospirales	Oscillospiraceae	Lawsonibacter	Unassigned	293	5	14	38	112	123	1
MAG448	Bacteria	Bacillota_A	Clostridia	Oscillospirales	Oscillospiraceae	Evtepia	Unassigned	292	5	16	44	112	110	5
MAG908	Bacteria	Bacillota_A	Clostridia	Oscillospirales	Acutalibacteraceae	Eubacterium_R	Unassigned	292	2	15	41	112	120	2
MAG970	Bacteria	Bacillota_A	Clostridia	Oscillospirales	Acutalibacteraceae	SIG575	Unassigned	250	4	10	28	112	94	2
MAG681	Bacteria	Bacteroidota	Bacteroidia	Bacteroidales	P3	UBA1711	Unassigned	342	5	13	69	111	135	9
MAG902	Bacteria	Bacteroidota	Bacteroidia	Bacteroidales	P3	UBA1711	Unassigned	337	5	14	62	111	134	11
MAG968	Bacteria	Bacillota_A	Clostridia	Oscillospirales	Acutalibacteraceae	Ruminococcus_E	Ruminococcus_E sp024403825	336	6	15	48	111	155	1
MAG63	Bacteria	Bacillota	Bacilli	Erysipelotrichales	Erysipelotrichaceae	UBA636	Unassigned	314	4	22	45	111	130	2
MAG86	Bacteria	Verrucomicrobiota	Verrucomicrobiae	Verrucomicrobiales	Akkermansiaceae	Akkermansia	Unassigned	312	5	16	39	111	140	1
MAG438	Bacteria	Bacteroidota	Bacteroidia	Bacteroidales	Paludibacteraceae	RF16	Unassigned	290	3	16	31	111	121	8
MAG316	Bacteria	Bacillota	Bacilli	Erysipelotrichales	Erysipelotrichaceae	UBA636	Unassigned	274	3	23	37	111	98	2
MAG4	Bacteria	Bacteroidota	Bacteroidia	Bacteroidales	Bacteroidaceae	Alloprevotella	Unassigned	270	2	11	32	111	113	1
MAG552	Bacteria	Bacillota_A	Clostridia	Oscillospirales	Oscillospiraceae	Faecousia	Unassigned	264	1	19	29	111	102	2
MAG64	Bacteria	Bacteroidota	Bacteroidia	Bacteroidales	Bacteroidaceae	Alloprevotella	Unassigned	263	4	12	43	111	90	3
MAG793	Bacteria	Bacillota_A	Clostridia	Lachnospirales	Lachnospiraceae	Unassigned	Unassigned	257	5	12	22	111	104	3
MAG28	Bacteria	Bacillota_A	Clostridia	Christensenellales	Borkfalkiaceae	HGM11412	Unassigned	252	2	18	31	111	89	1
MAG395	Bacteria	Bacteroidota	Bacteroidia	Bacteroidales	Paludibacteraceae	HGM05398	HGM05398 sp900767385	319	5	11	49	110	141	3
MAG23	Bacteria	Bacillota_A	Clostridia	Lachnospirales	Lachnospiraceae	Unassigned	Unassigned	314	8	16	40	110	138	2
MAG114	Bacteria	Bacteroidota	Bacteroidia	Bacteroidales	P3	UBA1711	Unassigned	305	6	12	37	110	136	4
MAG676	Bacteria	Bacteroidota	Bacteroidia	Bacteroidales	UBA932	Bact-11	Bact-11 sp024398365	285	3	16	30	110	123	3
MAG210	Bacteria	Bacteroidota	Bacteroidia	Bacteroidales	Muribaculaceae	Sodaliphilus	Unassigned	269	6	16	41	110	93	3
MAG340	Bacteria	Bacteroidota	Bacteroidia	Bacteroidales	Paludibacteraceae	HGM05398	HGM05398 sp900767385	318	5	10	48	109	145	1
MAG483	Bacteria	Bacillota_A	Clostridia	Oscillospirales	Oscillospiraceae	ER4	ER4 sp000765235	296	6	19	45	109	114	3
MAG777	Bacteria	Bacillota_A	Clostridia	Oscillospirales	Butyricicoccaceae	SIG471	Unassigned	293	10	30	34	109	109	1
MAG294	Bacteria	Spirochaetota	Spirochaetia	Treponematales	Treponemataceae	Treponema_D	Unassigned	292	5	17	35	109	125	1
MAG990	Bacteria	Bacillota	Bacilli	Erysipelotrichales	Erysipelotrichaceae	RGIG5681	Unassigned	248	4	8	22	109	103	2
MAG812	Bacteria	Bacillota_A	Clostridia	Oscillospirales	Oscillospiraceae	CAG-103	CAG-103 sp900317855	356	13	17	62	108	152	4
MAG220	Bacteria	Bacteroidota	Bacteroidia	Bacteroidales	P3	Phil12	Unassigned	314	4	11	58	108	121	12
MAG160	Bacteria	Verrucomicrobiota	Verrucomicrobiae	Verrucomicrobiales	Akkermansiaceae	Akkermansia	Unassigned	297	5	16	49	108	119	0
MAG7	Bacteria	Bacteroidota	Bacteroidia	Bacteroidales	WCHB1-69	UBA1205	Unassigned	374	3	10	64	107	173	17
MAG955	Bacteria	Bacteroidota	Bacteroidia	Bacteroidales	Paludibacteraceae	W0P28-013	Unassigned	371	4	11	60	107	183	6
MAG1017	Bacteria	Bacillota_A	Clostridia	Lachnospirales	Lachnospiraceae	VSOB01	Unassigned	353	5	16	42	107	180	3
MAG863	Bacteria	Bacteroidota	Bacteroidia	Bacteroidales	P3	UBA1711	UBA1711 sp900317285	325	4	12	54	107	144	4
MAG516	Bacteria	Bacillota_A	Clostridia	Oscillospirales	Ruminococcaceae	Angelakisella	Angelakisella sp003453215	304	12	21	35	107	126	3
MAG393	Bacteria	Bacillota_C	Negativicutes	Selenomonadales	Selenomonadaceae	CAMCDL01	CAMCDL01 sp945637225	297	9	20	37	107	122	2
MAG357	Bacteria	Bacillota_A	Clostridia	Lachnospirales	Lachnospiraceae	Unassigned	Unassigned	268	4	8	26	106	123	1
MAG910	Bacteria	Bacillota_A	Clostridia	Lachnospirales	Lachnospiraceae	Unassigned	Unassigned	258	3	10	26	106	110	3
MAG267	Bacteria	Bacillota_A	Clostridia	Christensenellales	CAG-74	Unassigned	Unassigned	257	3	22	38	106	86	2
MAG117	Bacteria	Bacteroidota	Bacteroidia	Bacteroidales	UBA932	Cryptobacteroides	Unassigned	219	1	8	26	106	73	5
MAG852	Bacteria	Bacteroidota	Bacteroidia	Bacteroidales	UBA932	Cryptobacteroides	Unassigned	216	3	13	23	106	71	0
MAG573	Bacteria	Bacteroidota	Bacteroidia	Bacteroidales	Paludibacteraceae	HGM05398	HGM05398 sp900767385	301	5	10	44	105	135	2
MAG1010	Bacteria	Bacillota_A	Clostridia	Oscillospirales	Oscillospiraceae	Limivicinus	Unassigned	298	4	18	41	105	129	1
MAG690	Bacteria	Bacillota_A	Clostridia	Lachnospirales	Lachnospiraceae	Unassigned	Unassigned	282	1	16	36	105	124	0
MAG800	Bacteria	Bacillota_A	Clostridia	Lachnospirales	Lachnospiraceae	Unassigned	Unassigned	264	4	6	29	105	116	4
MAG580	Bacteria	Bacillota	Bacilli	Erysipelotrichales	Erysipelotrichaceae	UBA636	Unassigned	238	1	23	25	105	83	1
MAG91	Bacteria	Bacillota	Bacilli	Lactobacillales	Lactobacillaceae	Limosilactobacillus	Limosilactobacillus equigenerosi	235	2	8	22	105	93	5
MAG234	Bacteria	Bacillota_A	Clostridia	Lachnospirales	Lachnospiraceae	UBA1712	Unassigned	234	3	11	33	105	82	0
MAG124	Bacteria	Bacteroidota	Bacteroidia	Bacteroidales	P3	CAJOQB01	Unassigned	300	5	14	56	104	114	7
MAG508	Bacteria	Pseudomonadota	Gammaproteobacteria	Burkholderiales	Burkholderiaceae_A	Duodenibacillus	Unassigned	296	13	24	31	104	120	4
MAG891	Bacteria	Bacillota_A	Clostridia	Oscillospirales	Oscillospiraceae	Limivicinus	Unassigned	292	4	13	36	104	133	2
MAG889	Bacteria	Verrucomicrobiota	Verrucomicrobiae	Verrucomicrobiales	Akkermansiaceae	Akkermansia	Unassigned	276	2	16	40	104	113	1
MAG231	Bacteria	Bacillota_A	Clostridia	Peptostreptococcales	Anaerovoracaceae	JAKSSR01	JAKSSR01 sp024402995	272	7	14	38	104	105	4
MAG598	Bacteria	Cyanobacteriota	Vampirovibrionia	Gastranaerophilales	Gastranaerophilaceae	RUG841	RUG841 sp900772035	343	9	16	30	103	181	4
MAG1	Bacteria	Bacillota_A	Clostridia	Christensenellales	CAG-138	SFEL01	SFEL01 sp004557245	304	3	18	50	103	130	0
MAG838	Bacteria	Pseudomonadota	Alphaproteobacteria	RF32	CAG-977	UBA11549	UBA11549 sp017476085	301	6	14	39	103	136	3
MAG182	Bacteria	Pseudomonadota	Gammaproteobacteria	Enterobacterales_A	Succinivibrionaceae	Succinivibrio	Succinivibrio sp900316175	294	5	23	36	103	126	1
MAG349	Bacteria	Spirochaetota	Spirochaetia	Treponematales	Treponemataceae	Treponema_D	Unassigned	270	3	6	30	103	127	1
MAG545	Bacteria	Bacteroidota	Bacteroidia	Bacteroidales	P3	RUG11139	Unassigned	262	4	9	48	103	92	6
MAG452	Bacteria	Bacillota	Bacilli	Erysipelotrichales	Erysipelotrichaceae	RGIG5681	Unassigned	249	3	12	28	103	100	3
MAG992	Bacteria	Bacillota_A	Clostridia	Christensenellales	CAG-74	Limiplasma	Unassigned	246	3	12	39	103	88	1
MAG230	Bacteria	Bacillota_A	Clostridia	Oscillospirales	Acutalibacteraceae	Ruminococcus_E	Unassigned	300	3	15	39	102	141	0
MAG344	Bacteria	Bacillota_A	Clostridia	Oscillospirales	Oscillospiraceae	Vescimonas	Vescimonas sp902388735	298	6	15	40	102	132	3
MAG631	Bacteria	Bacillota_A	Clostridia	Oscillospirales	Ruminococcaceae	RGIG3102	Unassigned	295	6	23	31	102	129	4
MAG717	Bacteria	Bacteroidota	Bacteroidia	Bacteroidales	P3	RUG11139	RUG11139 sp024400565	264	4	11	53	102	93	1
MAG494	Bacteria	Bacillota_A	Clostridia	Lachnospirales	Lachnospiraceae	Unassigned	Unassigned	245	6	6	27	102	103	1
MAG723	Bacteria	Bacillota_B	Peptococcia	Peptococcales	Peptococcaceae	Unassigned	Unassigned	289	13	20	39	101	114	2
MAG873	Bacteria	Synergistota	Synergistia	Synergistales	Synergistaceae	Unassigned	Unassigned	286	9	19	25	101	132	0
MAG928	Bacteria	Cyanobacteriota	Vampirovibrionia	Gastranaerophilales	Gastranaerophilaceae	Unassigned	Unassigned	349	10	15	34	100	186	4
MAG867	Bacteria	Myxococcota	Bradymonadia	UBA4248	UBA4248	UBA4248	Unassigned	312	3	13	93	100	102	1
MAG603	Bacteria	Actinomycetota	Actinomycetia	Actinomycetales	Actinomycetaceae	Flaviflexus	Unassigned	291	4	12	44	100	128	3
MAG783	Bacteria	Bacteroidota	Bacteroidia	Bacteroidales	P3	Phil12	Unassigned	290	3	11	50	100	113	13
MAG842	Bacteria	Bacteroidota	Bacteroidia	Bacteroidales	UBA932	Cryptobacteroides	Unassigned	275	5	23	42	100	103	2
MAG893	Bacteria	Bacillota_A	Clostridia	Oscillospirales	CAG-382	Unassigned	Unassigned	220	4	20	25	100	71	0
MAG606	Bacteria	Bacteroidota	Bacteroidia	Bacteroidales	ML635J-15	Bact-19	Unassigned	318	4	13	78	99	104	20
MAG653	Bacteria	Eremiobacterota	CADAWZ01	CADAWZ01	CADAWZ01	JAKSUM01	JAKSUM01 sp024409025	317	9	18	36	99	152	3
MAG628	Bacteria	Bacteroidota	Bacteroidia	Flavobacteriales	Flavobacteriaceae	Aequorivita	Aequorivita sinensis	311	11	15	50	99	134	2
MAG784	Bacteria	Pseudomonadota	Gammaproteobacteria	Enterobacterales_A	Succinivibrionaceae	HGM20899	HGM20899 sp900767005	253	7	8	44	99	93	2
MAG305	Bacteria	Bacillota_A	Clostridia	Oscillospirales	Acutalibacteraceae	Eubacterium_R	Unassigned	233	1	17	32	99	82	2
MAG901	Bacteria	Bacillota_C	Negativicutes	Acidaminococcales	Acidaminococcaceae	Phascolarctobacterium_A	Unassigned	305	15	23	42	98	125	2
MAG441	Bacteria	Bacteroidota	Bacteroidia	Bacteroidales	Paludibacteraceae	HGM05398	HGM05398 sp900767385	285	5	7	48	98	125	2
MAG153	Bacteria	Bacillota_A	Clostridia	Christensenellales	CAG-138	SFEL01	SFEL01 sp004557245	279	4	16	44	98	117	0
MAG637	Bacteria	Bacteroidota	Bacteroidia	Bacteroidales	Paludibacteraceae	HGM05398	HGM05398 sp900767385	275	5	8	40	98	123	1
MAG501	Bacteria	Bacillota_A	Clostridia	Christensenellales	CAG-138	UBA3792	Unassigned	269	1	15	43	98	110	2
MAG566	Bacteria	Bacillota_A	Clostridia	Oscillospirales	CAG-272	WQSD01	Unassigned	265	6	15	46	98	96	4
MAG429	Bacteria	Bacillota_A	Clostridia	Lachnospirales	Lachnospiraceae	UBA1712	Unassigned	250	3	10	29	98	109	1
MAG911	Bacteria	Bacillota_A	Clostridia	Oscillospirales	Ruminococcaceae	Ruminiclostridium_E	Unassigned	234	7	18	28	98	83	0
MAG450	Bacteria	Bacillota	Bacilli	Erysipelotrichales	Erysipelotrichaceae	RGIG5681	Unassigned	219	1	14	23	98	82	1
MAG354	Bacteria	Bacillota_A	Clostridia	Oscillospirales	Butyricicoccaceae	UBA4644	Unassigned	269	8	18	36	97	110	0
MAG648	Bacteria	Bacillota_A	Clostridia	Lachnospirales	Lachnospiraceae	Unassigned	Unassigned	259	4	8	30	97	119	1
MAG993	Bacteria	Bacillota_A	Clostridia	Peptostreptococcales	Anaerovoracaceae	RUG099	Unassigned	253	3	18	30	97	102	3
MAG405	Bacteria	Bacillota	Bacilli	Erysipelotrichales	Erysipelotrichaceae	Holdemanella	Holdemanella porci	231	5	11	23	97	94	1
MAG295	Bacteria	Bacillota	Bacilli	Lactobacillales	Lactobacillaceae	Limosilactobacillus	Limosilactobacillus equigenerosi	230	3	7	16	97	105	2
MAG39	Bacteria	Bacteroidota	Bacteroidia	Bacteroidales	Paludibacteraceae	RF16	RF16 sp024692565	325	6	11	63	96	147	2
MAG387	Bacteria	Bacteroidota	Bacteroidia	Bacteroidales	P3	UBA1711	Unassigned	273	3	10	48	96	109	7
MAG634	Bacteria	Synergistota	Synergistia	Synergistales	Synergistaceae	Unassigned	Unassigned	269	8	21	22	96	122	0
MAG744	Bacteria	Bacteroidota	Bacteroidia	Bacteroidales	Paludibacteraceae	HGM05398	HGM05398 sp900767385	260	4	6	41	96	112	1
MAG464	Bacteria	Bacillota_A	Clostridia	Oscillospirales	Acutalibacteraceae	Eubacterium_R	Unassigned	223	2	15	30	96	78	2
MAG263	Bacteria	Bacillota_A	Clostridia	Oscillospirales	Oscillospiraceae	Limivicinus	Unassigned	307	8	15	41	95	145	3
MAG558	Bacteria	Verrucomicrobiota	Verrucomicrobiae	Verrucomicrobiales	Akkermansiaceae	Akkermansia	Unassigned	283	10	15	38	95	125	0
MAG874	Bacteria	Bacteroidota	Bacteroidia	Bacteroidales	Paludibacteraceae	HGM05398	HGM05398 sp900767385	274	6	7	40	95	124	2
MAG892	Bacteria	Bacillota_A	Clostridia	Oscillospirales	Oscillospiraceae	Vescimonas	Vescimonas sp003487665	271	6	17	45	95	108	0
MAG396	Bacteria	Bacteroidota	Bacteroidia	Bacteroidales	WCHB1-69	F23-D06	Unassigned	255	7	9	48	95	88	8
MAG423	Bacteria	Bacillota_A	Clostridia	Oscillospirales	Oscillospiraceae	Vescimonas	Unassigned	244	5	15	39	95	89	1
MAG232	Bacteria	Bacteroidota	Bacteroidia	Bacteroidales	Paludibacteraceae	W0P28-013	Unassigned	331	3	11	53	94	165	5
MAG141	Bacteria	Deferribacterota	Deferribacteres	Deferribacterales	Mucispirillaceae	Unassigned	Unassigned	297	9	11	36	94	145	2
MAG1015	Bacteria	Bacillota_B	Peptococcia	Peptococcales	Peptococcaceae	UBA7185	Unassigned	281	9	20	36	94	120	2
MAG1003	Bacteria	Bacillota_A	Clostridia	Oscillospirales	Oscillospiraceae	Limivicinus	Unassigned	265	4	14	37	94	115	1
MAG1038	Bacteria	Bacteroidota	Bacteroidia	Bacteroidales	Paludibacteraceae	HGM05398	HGM05398 sp900767385	264	4	9	41	94	114	2
MAG248	Bacteria	Bacteroidota	Bacteroidia	Bacteroidales	Paludibacteraceae	RF16	Unassigned	263	4	17	47	94	95	6
MAG375	Bacteria	Bacillota_A	Clostridia	Oscillospirales	Ruminococcaceae	UMGS1668	UMGS1668 sp004556975	261	6	11	29	94	119	2
MAG486	Bacteria	Bacillota_A	Clostridia	Oscillospirales	Ruminococcaceae	SFIE01	Unassigned	302	5	14	31	93	159	0
MAG770	Bacteria	Bacteroidota	Bacteroidia	Bacteroidales	Paludibacteraceae	RF16	Unassigned	301	4	13	52	93	134	5
MAG999	Bacteria	Deferribacterota	Deferribacteres	Deferribacterales	Mucispirillaceae	Unassigned	Unassigned	295	9	11	39	93	142	1
MAG219	Bacteria	Bacillota_A	Clostridia	Lachnospirales	Lachnospiraceae	JAKSSF01	Unassigned	291	3	16	42	93	136	1
MAG741	Bacteria	Bacillota_C	Negativicutes	Acidaminococcales	Acidaminococcaceae	Phascolarctobacterium_A	Unassigned	275	15	17	28	93	122	0
MAG301	Bacteria	Synergistota	Synergistia	Synergistales	Synergistaceae	Unassigned	Unassigned	270	11	14	32	93	120	0
MAG147	Bacteria	Bacteroidota	Bacteroidia	Bacteroidales	P3	UBA1711	Unassigned	269	4	10	49	93	109	4
MAG444	Bacteria	Bacillota_B	Peptococcia	Peptococcales	Peptococcaceae	UBA7185	Unassigned	260	13	15	32	93	107	0
MAG140	Bacteria	Pseudomonadota	Gammaproteobacteria	Enterobacterales_A	Succinivibrionaceae	Succinivibrio	Succinivibrio sp900316175	250	5	16	36	93	99	1
MAG984	Bacteria	Bacillota_A	Clostridia	Lachnospirales	Lachnospiraceae	Unassigned	Unassigned	222	5	14	23	93	86	1
MAG59	Bacteria	Bacillota_A	Clostridia	Oscillospirales	Acutalibacteraceae	Eubacterium_R	Unassigned	221	2	10	24	93	91	1
MAG837	Bacteria	Desulfobacterota	Desulfovibrionia	Desulfovibrionales	Desulfovibrionaceae	Desulfovibrio	Unassigned	305	7	18	41	92	147	0
MAG54	Bacteria	Bacillota	Bacilli	Lactobacillales	Streptococcaceae	Unassigned	Unassigned	288	7	15	28	92	144	2
MAG148	Bacteria	Bacillota_A	Clostridia	Oscillospirales	Ruminococcaceae	Gemmiger	Unassigned	265	4	19	30	92	118	2
MAG1009	Bacteria	Bacillota_A	Clostridia	Oscillospirales	Acutalibacteraceae	Eubacterium_R	Unassigned	230	4	15	15	92	102	2
MAG1043	Bacteria	Pseudomonadota	Gammaproteobacteria	Enterobacterales_A	Succinivibrionaceae	Unassigned	Unassigned	249	3	12	37	91	104	2
MAG25	Bacteria	Bacillota_A	Clostridia	Christensenellales	CAG-138	UBA3857	UBA3857 sp002392505	277	3	13	51	90	119	1
MAG1007	Bacteria	Bacillota_A	Clostridia	Peptostreptococcales	Anaerovoracaceae	Lentihominibacter	Unassigned	264	5	14	34	90	117	4
MAG118	Bacteria	Bacillota_A	Clostridia	Oscillospirales	Oscillospiraceae	Limivicinus	Unassigned	258	2	16	30	90	117	3
MAG986	Bacteria	Bacillota_A	Clostridia	Oscillospirales	Ruminococcaceae	RGIG3102	Unassigned	254	7	20	29	90	106	2
MAG650	Bacteria	Bacillota	Bacilli	RF39	UBA660	UBA3789	Unassigned	242	3	14	38	90	96	1
MAG352	Bacteria	Bacillota_A	Clostridia	Peptostreptococcales	Anaerovoracaceae	RUG11894	Unassigned	216	4	18	30	90	72	2
MAG610	Bacteria	Bacillota_A	Clostridia	Oscillospirales	Ruminococcaceae	RGIG3102	Unassigned	249	10	13	26	89	108	3
MAG1011	Bacteria	Bacillota	Bacilli	Erysipelotrichales	Erysipelotrichaceae	DUUI01	DUUI01 sp012512455	238	3	18	27	89	98	3
MAG954	Bacteria	Bacillota	Bacilli	Lactobacillales	Lactobacillaceae	Limosilactobacillus	Limosilactobacillus equigenerosi	230	2	9	17	89	110	3
MAG443	Bacteria	Verrucomicrobiota	Verrucomicrobiae	Verrucomicrobiales	Akkermansiaceae	Akkermansia	Unassigned	203	4	12	26	89	72	0
MAG341	Bacteria	Bacteroidota	Bacteroidia	Bacteroidales	Paludibacteraceae	RF16	Unassigned	291	4	11	50	88	135	3
MAG380	Bacteria	Bacillota_A	Clostridia	Oscillospirales	Acutalibacteraceae	UBA5905	Unassigned	250	2	15	40	88	105	0
MAG434	Bacteria	Bacillota_A	Clostridia	Oscillospirales	Oscillospiraceae	F23-B02	Unassigned	244	3	16	40	88	89	8
MAG1029	Bacteria	Verrucomicrobiota	Kiritimatiellia	RFP12	UBA1067	UBA1067	Unassigned	236	7	9	27	88	103	2
MAG299	Bacteria	Bacteroidota	Bacteroidia	Bacteroidales	WCHB1-69	UBA1195	Unassigned	219	1	10	27	88	88	5
MAG997	Bacteria	Bacillota_A	Clostridia	Lachnospirales	Lachnospiraceae	Unassigned	Unassigned	257	8	13	21	87	127	1
MAG971	Bacteria	Bacillota	Bacilli	Erysipelotrichales	Erysipelotrichaceae	UBA636	Unassigned	191	1	8	18	87	76	1
MAG348	Bacteria	Bacillota_A	Clostridia	Oscillospirales	Oscillospiraceae	Vescimonas	Vescimonas sp900556015	257	7	14	44	86	105	1
MAG282	Bacteria	Bacillota_A	Clostridia	Oscillospirales	Ruminococcaceae	UMGS1668	Unassigned	248	4	11	38	86	108	1
MAG449	Bacteria	Bacillota_A	Clostridia	Oscillospirales	Oscillospiraceae	JAMPGF01	Unassigned	229	7	20	30	86	85	1
MAG511	Bacteria	Bacillota_A	Clostridia	Lachnospirales	Lachnospiraceae	Unassigned	Unassigned	214	2	14	24	86	88	0
MAG612	Bacteria	Bacillota_A	Clostridia	Christensenellales	Borkfalkiaceae	Unassigned	Unassigned	202	4	11	30	86	71	0
MAG649	Bacteria	Bacillota_A	Clostridia	Oscillospirales	Oscillospiraceae	F23-B02	Unassigned	257	5	15	28	85	121	3
MAG963	Bacteria	Synergistota	Synergistia	Synergistales	Synergistaceae	Unassigned	Unassigned	229	8	16	24	85	95	1
MAG183	Bacteria	Bacillota_A	Clostridia	Oscillospirales	Oscillospiraceae	ER4	ER4 sp900317525	225	5	15	30	85	87	3
MAG684	Bacteria	Bacteroidota	Bacteroidia	Bacteroidales	UBA932	Cryptobacteroides	Unassigned	192	3	17	26	85	61	0
MAG143	Bacteria	Bacteroidota	Bacteroidia	Bacteroidales	P3	UBA1711	Unassigned	262	2	11	48	84	115	2
MAG371	Bacteria	Bacillota_A	Clostridia	Oscillospirales	CAG-382	UBA1752	Unassigned	244	5	16	44	84	94	1
MAG824	Bacteria	Bacteroidota	Bacteroidia	Bacteroidales	P3	UBA1711	UBA1711 sp900771365	235	3	16	38	84	90	4
MAG576	Bacteria	Bacillota_A	Clostridia	Oscillospirales	Oscillospiraceae	ER4	Unassigned	232	5	13	39	84	89	2
MAG632	Bacteria	Actinomycetota	Actinomycetia	Propionibacteriales	Nocardioidaceae	Aeromicrobium	Unassigned	271	9	19	25	83	133	2
MAG841	Bacteria	Bacillota_A	Clostridia	Oscillospirales	Ruminococcaceae	UMGS1668	Unassigned	252	5	15	31	83	117	1
MAG711	Bacteria	Bacillota_A	Clostridia	Lachnospirales	Lachnospiraceae	Unassigned	Unassigned	240	3	12	30	83	111	1
MAG415	Bacteria	Bacillota_A	Clostridia	Oscillospirales	Oscillospiraceae	Limivicinus	Unassigned	238	4	16	25	83	108	2
MAG806	Bacteria	Bacillota_A	Clostridia	Peptostreptococcales	Acidaminobacteraceae	DUPT01	DUPT01 sp012799095	226	4	15	29	83	92	3
MAG431	Bacteria	Bacillota_A	Clostridia	Lachnospirales	Lachnospiraceae	Unassigned	Unassigned	288	4	20	34	82	146	2
MAG115	Bacteria	Campylobacterota	Campylobacteria	Campylobacterales	Campylobacteraceae	Campylobacter	Unassigned	272	8	13	29	82	138	2
MAG274	Bacteria	Bacillota_A	Clostridia	Oscillospirales	Ruminococcaceae	Ruminococcus_D	Unassigned	218	5	12	35	82	83	1
MAG731	Bacteria	Actinomycetota	Coriobacteriia	Coriobacteriales	Eggerthellaceae	Phoenicibacter	Unassigned	195	2	9	10	82	92	0
MAG426	Bacteria	Bacteroidota	Bacteroidia	Bacteroidales	Paludibacteraceae	RF16	RF16 sp017443145	283	5	12	50	81	131	4
MAG537	Bacteria	Verrucomicrobiota	Verrucomicrobiae	Verrucomicrobiales	Akkermansiaceae	Akkermansia	Unassigned	262	9	17	41	81	114	0
MAG794	Bacteria	Bacteroidota	Bacteroidia	Bacteroidales	WCHB1-69	F23-D06	Unassigned	262	3	6	51	81	110	11
MAG1020	Bacteria	Bacillota_A	Clostridia	Peptostreptococcales	Anaerovoracaceae	RUG11894	Unassigned	235	5	20	34	81	94	1
MAG76	Bacteria	Bacillota_A	Clostridia	Peptostreptococcales	Anaerovoracaceae	RGIG2707	Unassigned	224	9	19	32	81	82	1
MAG740	Bacteria	Bacillota_A	Clostridia	Peptostreptococcales	Anaerovoracaceae	RUG11894	Unassigned	239	7	20	33	80	93	6
MAG615	Bacteria	Bacillota_A	Clostridia	Peptostreptococcales	Anaerovoracaceae	RUG099	Unassigned	236	1	12	29	80	110	4
MAG198	Bacteria	Bacillota_A	Clostridia	Lachnospirales	Lachnospiraceae	UBA6987	Unassigned	196	3	11	18	80	83	1
MAG771	Bacteria	Bacteroidota	Bacteroidia	Bacteroidales	UBA932	Cryptobacteroides	Unassigned	185	2	6	25	80	70	2
MAG327	Bacteria	Bacillota	Bacilli	RFN20	CAG-826	UBA3207	Unassigned	156	1	5	19	79	48	4
MAG11	Bacteria	Bacillota	Bacilli	Erysipelotrichales	Erysipelotrichaceae	RGIG5681	Unassigned	151	1	8	11	79	52	0
MAG461	Bacteria	Desulfobacterota	Desulfovibrionia	Desulfovibrionales	Desulfovibrionaceae	Desulfovibrio	Unassigned	281	6	15	40	78	141	1
MAG411	Bacteria	Bacillota_A	Clostridia	TANB77	CAG-508	Scatovivens	Unassigned	236	3	16	41	78	97	1
MAG813	Bacteria	Bacillota_A	Clostridia	Lachnospirales	Lachnospiraceae	Unassigned	Unassigned	227	2	19	25	78	103	0
MAG617	Bacteria	Bacillota_A	Clostridia	Peptostreptococcales	Anaerovoracaceae	RUG11894	Unassigned	216	5	16	32	78	83	2
MAG707	Bacteria	Bacillota_A	Clostridia	Peptostreptococcales	Anaerovoracaceae	RUG099	Unassigned	200	2	7	27	78	84	2
MAG672	Bacteria	Bacillota_A	Clostridia	TANB77	CAG-508	CAG-492	Unassigned	264	5	9	50	77	120	3
MAG252	Bacteria	Bacillota_A	Clostridia	TANB77	CAG-508	CAG-492	Unassigned	252	3	16	36	77	117	3
MAG729	Bacteria	Bacillota_A	Clostridia	Oscillospirales	Oscillospiraceae	ER4	Unassigned	221	5	11	32	77	92	4
MAG820	Bacteria	Bacillota_A	Clostridia	Peptostreptococcales	Anaerovoracaceae	RUG11894	Unassigned	211	4	18	25	77	84	3
MAG517	Bacteria	Bacillota_A	Clostridia	Oscillospirales	Acutalibacteraceae	Eubacterium_R	Unassigned	202	1	11	25	77	86	2
MAG962	Bacteria	Bacillota_A	Clostridia	TANB77	CAG-508	CAG-492	Unassigned	264	5	19	50	76	112	2
MAG129	Bacteria	Bacillota_B	Peptococcia	Peptococcales	Peptococcaceae	Unassigned	Unassigned	245	9	18	22	76	118	2
MAG670	Bacteria	Bacillota_A	Clostridia	Peptostreptococcales	Anaerovoracaceae	RUG11894	Unassigned	232	3	19	28	76	102	4
MAG432	Bacteria	Bacillota	Bacilli	Lactobacillales	Lactobacillaceae	Ligilactobacillus	Ligilactobacillus hayakitensis	226	3	9	26	76	109	3
MAG388	Bacteria	Bacillota_A	Clostridia	Oscillospirales	Oscillospiraceae	Evtepia	Unassigned	203	7	10	31	76	76	3
MAG342	Bacteria	Bacillota_A	Clostridia	Christensenellales	CAG-138	RUG472	RUG472 sp902786465	197	3	12	31	76	74	1
MAG362	Bacteria	Bacillota	Bacilli	Erysipelotrichales	Erysipelotrichaceae	UBA636	Unassigned	176	0	9	25	76	64	2
MAG92	Bacteria	Desulfobacterota	Desulfovibrionia	Desulfovibrionales	Desulfovibrionaceae	Desulfovibrio	Unassigned	287	8	14	41	75	148	1
MAG607	Bacteria	Bacillota_A	Clostridia	Oscillospirales	Ruminococcaceae	RGIG3102	Unassigned	237	8	15	31	74	107	2
MAG406	Bacteria	Bacillota_A	Clostridia	Oscillospirales	Oscillospiraceae	Evtepia	Unassigned	204	2	17	25	74	78	8
MAG48	Bacteria	Bacillota	Bacilli	Erysipelotrichales	Erysipelotrichaceae	UBA636	Unassigned	187	2	14	21	74	74	2
MAG1039	Bacteria	Bacillota_A	Clostridia	Peptostreptococcales	Anaerovoracaceae	RUG099	Unassigned	217	6	13	29	72	95	2
MAG556	Bacteria	Bacillota_A	Clostridia	Oscillospirales	Oscillospiraceae	Faecousia	Unassigned	206	3	9	42	72	80	0
MAG879	Archaea	Methanobacteriota	Methanobacteria	Methanobacteriales	Methanobacteriaceae	Methanobrevibacter_A	Methanobrevibacter_A gottschalkii	249	9	11	29	71	128	1
MAG1000	Bacteria	Bacillota	Bacilli	Erysipelotrichales	Erysipelotrichaceae	UBA636	Unassigned	180	0	11	31	71	66	1
MAG973	Bacteria	Bacillota_A	Clostridia	Oscillospirales	Acutalibacteraceae	Unassigned	Unassigned	211	2	8	28	70	99	4
MAG882	Bacteria	Synergistota	Synergistia	Synergistales	Synergistaceae	Unassigned	Unassigned	204	9	12	19	69	95	0
MAG884	Bacteria	Bacillota	Bacilli	Erysipelotrichales	Erysipelotrichaceae	RGIG5681	Unassigned	201	3	10	27	69	92	0
MAG465	Bacteria	Bacillota_A	Clostridia	Peptostreptococcales	Anaerovoracaceae	RUG11894	Unassigned	193	6	16	26	69	75	1
MAG302	Bacteria	Bacillota_A	Clostridia	Peptostreptococcales	Anaerovoracaceae	RUG11894	Unassigned	191	6	13	26	69	73	4
MAG1012	Bacteria	Campylobacterota	Campylobacteria	Campylobacterales	Campylobacteraceae	Campylobacter	Unassigned	211	7	10	26	68	98	2
MAG1036	Bacteria	Pseudomonadota	Gammaproteobacteria	Enterobacterales_A	Succinivibrionaceae	Succinivibrio	Succinivibrio sp900316175	186	5	10	22	68	81	0
MAG125	Bacteria	Bacillota_A	Clostridia	Peptostreptococcales	Anaerovoracaceae	RUG11894	Unassigned	181	5	12	24	68	70	2
MAG661	Bacteria	Bacillota	Bacilli	Acholeplasmatales	Anaeroplasmataceae	CAG-307	Unassigned	174	8	12	13	68	66	7
MAG503	Bacteria	Bacillota_A	Clostridia	Peptostreptococcales	Anaerovoracaceae	RUG099	RUG099 sp024403035	170	3	9	28	68	59	3
MAG400	Bacteria	Bacillota	Bacilli	RFN20	CAG-826	RUG14515	Unassigned	152	2	5	18	68	58	1
MAG671	Bacteria	Spirochaetota	Spirochaetia	Treponematales	Treponemataceae	Treponema_D	Unassigned	192	8	8	29	67	80	0
MAG592	Bacteria	Bacillota	Bacilli	Lactobacillales	Lactobacillaceae	Ligilactobacillus	Ligilactobacillus hayakitensis	189	3	9	25	67	82	3
MAG956	Bacteria	Bacillota_A	Clostridia	Peptostreptococcales	Anaerovoracaceae	Lentihominibacter	Unassigned	175	7	15	18	67	67	1
MAG105	Bacteria	Campylobacterota	Campylobacteria	Campylobacterales	Campylobacteraceae	Campylobacter	Unassigned	193	5	9	20	66	92	1
MAG213	Bacteria	Bacillota_C	Negativicutes	Veillonellales	Veillonellaceae	CAMBIX01	CAMBIX01 sp945867815	171	1	15	19	66	68	2
MAG796	Bacteria	Bacillota_C	Negativicutes	Acidaminococcales	Acidaminococcaceae	Phascolarctobacterium_A	Unassigned	221	10	18	28	65	99	1
MAG937	Bacteria	Campylobacterota	Campylobacteria	Campylobacterales	Campylobacteraceae	Campylobacter	Unassigned	196	6	11	23	65	89	2
MAG674	Bacteria	Bacillota_A	Clostridia	Oscillospirales	Oscillospiraceae	ER4	Unassigned	179	2	10	22	65	76	4
MAG44	Bacteria	Bacillota	Bacilli	RFN20	CAG-826	SIG220	Unassigned	159	0	7	17	65	70	0
MAG665	Bacteria	Bacillota_A	Clostridia	Oscillospirales	Acutalibacteraceae	UMGS1071	Unassigned	199	3	8	24	63	100	1
MAG304	Bacteria	Bacillota_A	Clostridia	Oscillospirales	Acutalibacteraceae	CALYOC01	Unassigned	166	2	9	24	63	67	1
MAG332	Bacteria	Bacillota_A	Clostridia	Peptostreptococcales	Anaerovoracaceae	UBA1764	Unassigned	161	2	7	17	63	67	5
MAG683	Bacteria	Bacteroidota	Bacteroidia	Bacteroidales	Paludibacteraceae	UBA1754	Unassigned	159	1	5	24	63	64	2
MAG561	Bacteria	Bacillota_A	Clostridia	Peptostreptococcales	Anaerovoracaceae	RUG099	Unassigned	188	3	9	22	62	89	3
MAG969	Bacteria	Bacillota	Bacilli	RF39	UBA660	UBA6414	UBA6414 sp934168275	213	3	13	33	61	101	2
MAG1005	Bacteria	Spirochaetota	Spirochaetia	Treponematales	Treponemataceae	Treponema_D	Unassigned	224	5	8	36	60	114	1
MAG618	Bacteria	Bacillota_A	Clostridia	Lachnospirales	Lachnospiraceae	Unassigned	Unassigned	176	2	9	20	60	85	0
MAG505	Bacteria	Bacillota_A	Clostridia	Oscillospirales	Ruminococcaceae	Angelakisella	Unassigned	174	3	8	25	59	78	1
MAG239	Bacteria	Pseudomonadota	Gammaproteobacteria	Burkholderiales	Burkholderiaceae_A	Duodenibacillus	Unassigned	167	5	7	19	59	76	1
MAG360	Bacteria	Bacillota_A	Clostridia	Christensenellales	Borkfalkiaceae	UBA1259	Unassigned	163	5	10	17	58	73	0
MAG1026	Bacteria	Pseudomonadota	Alphaproteobacteria	UBA3830	UBA3830	UBA3830	Unassigned	170	4	7	16	57	86	0
MAG277	Bacteria	Bacillota	Bacilli	RF39	UBA660	CAG-605	CAG-605 sp934101445	186	3	10	28	54	89	2
MAG391	Bacteria	Bacillota	Bacilli	RF39	UBA660	CAG-611	Unassigned	202	2	8	23	53	115	1
MAG857	Bacteria	Bacteroidota	Bacteroidia	Bacteroidales	Paludibacteraceae	Aphodosoma	Unassigned	154	2	5	23	52	68	4
MAG106	Bacteria	Bacillota_A	Clostridia	Oscillospirales	Ruminococcaceae	UMGS1668	Unassigned	151	1	7	20	52	69	2
MAG336	Archaea	Methanobacteriota	Methanobacteria	Methanobacteriales	Methanobacteriaceae	Methanobrevibacter	Unassigned	200	5	7	16	51	121	0
MAG15	Bacteria	Bacillota	Bacilli	RF39	UBA660	UBA3789	Unassigned	170	2	9	31	50	77	1
MAG62	Bacteria	Verrucomicrobiota	Verrucomicrobiae	Opitutales	UBA9783	UBA3222	Unassigned	149	6	8	12	48	75	0
MAG43	Bacteria	Bacillota_A	Clostridia	Peptostreptococcales	Anaerovoracaceae	RUG099	Unassigned	141	5	8	23	48	56	1
MAG113	Bacteria	Bacillota	Bacilli	Erysipelotrichales	Erysipelotrichaceae	UBA636	Unassigned	128	2	10	12	48	54	2
MAG854	Bacteria	Bacillota	Bacilli	RF39	UBA660	Unassigned	Unassigned	202	4	13	34	47	103	1
MAG189	Bacteria	Bacillota_A	Clostridia	Lachnospirales	Lachnospiraceae	Unassigned	Unassigned	142	2	11	15	47	67	0
MAG557	Bacteria	Pseudomonadota	Alphaproteobacteria	Rs-D84	Rs-D84	Enterousia	Enterousia sp018065345	132	2	1	24	47	58	0
MAG194	Bacteria	Bacillota	Bacilli	RF39	UBA660	CAG-611	CAG-611 sp900552235	157	2	6	25	46	78	0
MAG805	Bacteria	Campylobacterota	Campylobacteria	Campylobacterales	Campylobacteraceae	Campylobacter	Unassigned	164	3	7	23	44	87	0
MAG630	Bacteria	Patescibacteria	Saccharimonadia	Saccharimonadales	Nanosyncoccaceae	Nanosyncoccus	Unassigned	143	3	8	15	44	72	1
MAG446	Bacteria	Bacillota	Bacilli	RF39	UBA660	UBA3789	UBA3789 sp902793315	142	2	12	13	44	70	1
MAG188	Bacteria	Patescibacteria	Saccharimonadia	Saccharimonadales	Nanosynbacteraceae	Nanosynbacter	Unassigned	112	1	3	16	44	47	1
MAG266	Bacteria	Bacillota	Bacilli	RF39	UBA660	RUG11867	Unassigned	148	3	10	31	42	61	1
MAG662	Archaea	Halobacteriota	Methanomicrobia	Methanomicrobiales	Methanocorpusculaceae	Methanocorpusculum	Unassigned	135	8	9	13	42	63	0
MAG364	Bacteria	Bacillota	Bacilli	RF39	UBA660	CAJPPJ01	Unassigned	120	2	9	20	39	49	1
MAG190	Bacteria	Bacillota	Bacilli	RFN20	CAG-826	UBA3207	Unassigned	109	0	4	17	39	48	1
MAG2	Bacteria	Bacillota_A	Clostridia	Oscillospirales	Acutalibacteraceae	RGIG9287	Unassigned	152	1	14	18	38	80	1
MAG570	Bacteria	Campylobacterota	Campylobacteria	Campylobacterales	Campylobacteraceae	Campylobacter	Unassigned	126	1	7	18	38	62	0
MAG733	Bacteria	Campylobacterota	Campylobacteria	Campylobacterales	Campylobacteraceae	Campylobacter	Unassigned	152	2	6	24	37	81	2
MAG858	Bacteria	Bacillota_A	Clostridia	Oscillospirales	Acutalibacteraceae	UBA3753	Unassigned	138	1	9	16	37	73	2
MAG530	Bacteria	Patescibacteria	Saccharimonadia	Saccharimonadales	Nanosyncoccaceae	Nanosyncoccus	Unassigned	119	3	5	14	36	61	0
MAG308	Bacteria	Verrucomicrobiota	Verrucomicrobiae	Opitutales	UBA9783	UBA3222	Unassigned	117	3	6	9	35	64	0
MAG211	Bacteria	Bacillota	Bacilli	RF39	UBA660	RGIG8386	Unassigned	142	0	7	24	34	77	0
MAG553	Bacteria	Chlamydiota	Chlamydiia	Chlamydiales	Chlamydiaceae	Chlamydophila	Unassigned	114	6	7	15	33	53	0
MAG716	Bacteria	Patescibacteria	Saccharimonadia	Saccharimonadales	Nanosyncoccaceae	Nanosyncoccus	Unassigned	98	2	4	13	33	46	0
MAG496	Bacteria	Pseudomonadota	Alphaproteobacteria	UBA3830	UBA3830	UBA3830	Unassigned	102	3	7	13	32	47	0
MAG93	Bacteria	Bacillota	Bacilli	Mycoplasmatales	Mycoplasmoidaceae	RUG11194	RUG11194 sp024407815	77	0	1	3	32	40	1
MAG319	Bacteria	Bacillota_A	Clostridia	Oscillospirales	Ruminococcaceae	RUG12519	Unassigned	97	4	6	9	30	48	0
MAG247	Bacteria	Bacillota	Bacilli	Mycoplasmatales	Mycoplasmoidaceae	RUG11194	Unassigned	70	0	1	13	28	28	0
MAG417	Bacteria	Patescibacteria	JAEDAM01	Absconditabacterales	Absconditicoccaceae	UBA3291	Unassigned	41	1	0	4	18	17	1

## Sheet: Sheet4
Table S4. Eggnog Annotation CAZy of each MAGs
Query	Seed_ortholog	evalue	score	eggNOG_OGs	max_annot_lvl	Description	EC	CAZy	PFAMs
MAG1_gene_135|GeneMark.hmm|943_aa|+|3|2834	1304880.JAGB01000001_gene169	5.22e-217	650	COG0744@1|root,COG0744@2|Bacteria,1TPM5@1239|Firmicutes,248A4@186801|Clostridia	186801|Clostridia	penicillin-binding protein 1A	2.4.1.129,3.4.16.4	GT51	Transgly,Transpeptidase
MAG1_gene_221|GeneMark.hmm|45_aa|+|2982|3116	1232443.BAIA02000078_gene14	2.86e-10	60.5	COG1196@1|root,COG1196@2|Bacteria	2|Bacteria	nuclear chromosome segregation	4.2.2.1	PL8	-
MAG1_gene_464|GeneMark.hmm|786_aa|+|1345|3705	1203606.HMPREF1526_02282	0	934	COG0058@1|root,COG0058@2|Bacteria,1TQAJ@1239|Firmicutes,248E1@186801|Clostridia,36E5W@31979|Clostridiaceae	186801|Clostridia	Phosphorylase is an important allosteric enzyme in carbohydrate metabolism. Enzymes from different sources differ in their regulatory mechanisms and in their natural substrates. However, all known phosphorylases share catalytic and structural properties	2.4.1.1	GT35	Phosphorylase
MAG1_gene_607|GeneMark.hmm|600_aa|-|385|2187	1121428.DESHY_110270___1	2.88e-158	475	COG0366@1|root,COG0366@2|Bacteria,1TNZ0@1239|Firmicutes,247YM@186801|Clostridia,262TI@186807|Peptococcaceae	186801|Clostridia	alpha amylase, catalytic	2.4.1.25	GH77	Alpha-amylase,Glyco_hydro_77,Malt_amylase_C
MAG1_gene_608|GeneMark.hmm|505_aa|-|2332|3849	1304880.JAGB01000003_gene1155	1.96e-181	524	COG0297@1|root,COG0297@2|Bacteria,1TQ4M@1239|Firmicutes,248G1@186801|Clostridia	186801|Clostridia	Synthesizes alpha-1,4-glucan chains using ADP-glucose	2.4.1.21	GT5	Glyco_transf_5,Glycos_transf_1
MAG1_gene_1107|GeneMark.hmm|503_aa|-|8851|10362	1519439.JPJG01000014_gene109	3.29e-267	742	COG1640@1|root,COG1640@2|Bacteria,1W5VQ@1239|Firmicutes,25E46@186801|Clostridia,2N6AX@216572|Oscillospiraceae	186801|Clostridia	4-alpha-glucanotransferase	2.4.1.25	GH77	Glyco_hydro_77
MAG1_gene_1150|GeneMark.hmm|376_aa|+|2|1132	1304880.JAGB01000001_gene153	6.28e-84	279	COG0744@1|root,COG0744@2|Bacteria,1TPM5@1239|Firmicutes,248A4@186801|Clostridia	186801|Clostridia	penicillin-binding protein 1A	2.4.1.129,3.4.16.4	GT51	Transgly,Transpeptidase
MAG1_gene_1168|GeneMark.hmm|471_aa|-|447|1862	1519439.JPJG01000031_gene1729	2.04e-144	428	COG0438@1|root,COG0438@2|Bacteria,1TPTA@1239|Firmicutes,24ANI@186801|Clostridia,2N6UP@216572|Oscillospiraceae	186801|Clostridia	Glycosyl transferases group 1	2.4.1.337	GT4	Glyco_trans_1_4,Glyco_transf_4,Glycos_transf_1
MAG1_gene_1202|GeneMark.hmm|622_aa|-|108|1976	1304880.JAGB01000003_gene1156	3.3e-237	677	COG0296@1|root,COG0296@2|Bacteria,1TP4M@1239|Firmicutes,247WH@186801|Clostridia	186801|Clostridia	Catalyzes the formation of the alpha-1,6-glucosidic linkages in glycogen by scission of a 1,4-alpha-linked oligosaccharide from growing alpha-1,4-glucan chains and the subsequent attachment of the oligosaccharide to the alpha-1,6 position	2.4.1.18	CBM48,GH13	Alpha-amylase,Alpha-amylase_C,CBM_48
MAG1_gene_1403|GeneMark.hmm|357_aa|-|260|1333	1304880.JAGB01000005_gene2429	6.96e-135	395	COG0707@1|root,COG0707@2|Bacteria,1TQFT@1239|Firmicutes,248IA@186801|Clostridia	186801|Clostridia	Cell wall formation. Catalyzes the transfer of a GlcNAc subunit on undecaprenyl-pyrophosphoryl-MurNAc-pentapeptide (lipid intermediate I) to form undecaprenyl-pyrophosphoryl-MurNAc- (pentapeptide)GlcNAc (lipid intermediate II)	2.4.1.227	GT28	Glyco_tran_28_C,Glyco_transf_28
MAG1_gene_1422|GeneMark.hmm|488_aa|-|1|1464	1121346.KB899808_gene3590	2.87e-66	239	COG4346@1|root,COG5650@1|root,COG4346@2|Bacteria,COG5650@2|Bacteria,1TSHX@1239|Firmicutes,4ISHD@91061|Bacilli,26SCF@186822|Paenibacillaceae	91061|Bacilli	Glycosyl transferase	2.4.1.109	GT39	F5_F8_type_C,GT87,PMT,PMT_2,PMT_4TMC
MAG1_gene_1709|GeneMark.hmm|370_aa|-|4235|5347	1519439.JPJG01000085_gene459	6.96e-101	310	COG0707@1|root,COG0707@2|Bacteria,1UQ6A@1239|Firmicutes,248FR@186801|Clostridia	186801|Clostridia	Monogalactosyldiacylglycerol synthase	2.4.1.315	GT28	Glyco_tran_28_C,Glycos_transf_1,MGDG_synth
MAG1_gene_1721|GeneMark.hmm|766_aa|+|2|2302	1122915.AUGY01000013_gene2877	6.36e-195	589	COG4346@1|root,COG5650@1|root,COG4346@2|Bacteria,COG5650@2|Bacteria,1TSHX@1239|Firmicutes,4ISHD@91061|Bacilli,26SCF@186822|Paenibacillaceae	91061|Bacilli	Glycosyl transferase	2.4.1.109	GT39	F5_F8_type_C,GT87,PMT,PMT_2,PMT_4TMC
MAG10_gene_112|GeneMark.hmm|89_aa|+|4826|5092	1235800.C819_03151	4.8e-43	155	COG0058@1|root,COG0058@2|Bacteria,1TQAJ@1239|Firmicutes,248E1@186801|Clostridia,27JHZ@186928|unclassified Lachnospiraceae	186801|Clostridia	Phosphorylase is an important allosteric enzyme in carbohydrate metabolism. Enzymes from different sources differ in their regulatory mechanisms and in their natural substrates. However, all known phosphorylases share catalytic and structural properties	2.4.1.1	GT35	Phosphorylase
MAG10_gene_263|GeneMark.hmm|1194_aa|-|3486|7070	904296.HMPREF9124_0161	7.92e-197	592	COG5297@1|root,COG5297@2|Bacteria,1TS2G@1239|Firmicutes,24AN1@186801|Clostridia	186801|Clostridia	Glycosyl hydrolase family 66	3.2.1.11	GH66	Glyco_hydro_66
MAG10_gene_275|GeneMark.hmm|518_aa|-|23213|24769	411473.RUMCAL_00434	1.14e-263	737	COG0366@1|root,COG0366@2|Bacteria,1TP53@1239|Firmicutes,247XR@186801|Clostridia,3WGKA@541000|Ruminococcaceae	186801|Clostridia	Alpha amylase catalytic	3.2.1.1,5.4.99.16	GH13	Alpha-amylase,DUF3459
MAG10_gene_298|GeneMark.hmm|253_aa|+|1|762	622312.ROSEINA2194_03975	5.02e-133	389	COG5520@1|root,COG5520@2|Bacteria,1TS99@1239|Firmicutes,249YD@186801|Clostridia	186801|Clostridia	Belongs to the glycosyl hydrolase 30 family	3.2.1.45	GH30	F5_F8_type_C,Glyco_hydro_30,Glyco_hydro_30C
MAG10_gene_318|GeneMark.hmm|718_aa|+|471|2627	471854.Dfer_4512	8.54e-36	154	COG1874@1|root,COG2730@1|root,COG1874@2|Bacteria,COG2730@2|Bacteria,4NEFS@976|Bacteroidetes,47N7D@768503|Cytophagia	976|Bacteroidetes	pyrroloquinoline quinone binding	3.2.1.4	GH5,GH9	CBM_6,Glyco_hydro_42
MAG10_gene_466|GeneMark.hmm|823_aa|+|9763|12234	1235800.C819_03164	7.19e-212	621	COG1472@1|root,COG1472@2|Bacteria,1TP0T@1239|Firmicutes,24932@186801|Clostridia,27J28@186928|unclassified Lachnospiraceae	186801|Clostridia	Glycosyl hydrolase family 3 C-terminal domain	3.2.1.21	GH3	CBM_6,Fn3-like,Glyco_hydro_3,Glyco_hydro_3_C
MAG10_gene_633|GeneMark.hmm|634_aa|-|10301|12205	1216932.CM240_0420	2.72e-281	789	COG0366@1|root,COG0366@2|Bacteria,1TNZ0@1239|Firmicutes,247YM@186801|Clostridia,36EQD@31979|Clostridiaceae	186801|Clostridia	Belongs to the glycosyl hydrolase 13 family	3.2.1.20	GH31	Alpha-amylase,Alpha-amylase_N
MAG10_gene_986|GeneMark.hmm|608_aa|+|15405|17231	1163671.JAGI01000002_gene3613	3.83e-187	548	COG1523@1|root,COG1523@2|Bacteria,1TP3M@1239|Firmicutes,2481P@186801|Clostridia,36E5I@31979|Clostridiaceae	186801|Clostridia	Belongs to the glycosyl hydrolase 13 family	3.2.1.68	CBM48,GH13	Alpha-amylase
MAG10_gene_992|GeneMark.hmm|558_aa|-|768|2444	1408303.JNJJ01000035_gene1835	2.01e-24	116	COG1404@1|root,COG1876@1|root,COG4193@1|root,COG1404@2|Bacteria,COG1876@2|Bacteria,COG4193@2|Bacteria,1UI28@1239|Firmicutes,4ISBN@91061|Bacilli,1ZC2V@1386|Bacillus	91061|Bacilli	Mannosyl-glycoprotein endo-beta-N-acetylglucosaminidase	3.2.1.96,3.5.1.28	GH73	ChW,Glucosaminidase,PA14,SH3_3,SH3_8
MAG10_gene_1085|GeneMark.hmm|57_aa|-|4916|5089	33035.JPJF01000067_gene3546	1.38e-15	74.3	COG1216@1|root,COG1216@2|Bacteria,1TS11@1239|Firmicutes,24BQ6@186801|Clostridia,3Y08Z@572511|Blautia	186801|Clostridia	Glycosyltransferase like family 2	2.4.1.83	GT2	Glycos_transf_2
MAG10_gene_1314|GeneMark.hmm|40_aa|+|3|125	1235800.C819_03151	1.32e-16	78.2	COG0058@1|root,COG0058@2|Bacteria,1TQAJ@1239|Firmicutes,248E1@186801|Clostridia,27JHZ@186928|unclassified Lachnospiraceae	186801|Clostridia	Phosphorylase is an important allosteric enzyme in carbohydrate metabolism. Enzymes from different sources differ in their regulatory mechanisms and in their natural substrates. However, all known phosphorylases share catalytic and structural properties	2.4.1.1	GT35	Phosphorylase
MAG10_gene_1320|GeneMark.hmm|704_aa|+|4104|6218	511680.BUTYVIB_01595	1.66e-207	607	COG0366@1|root,COG0366@2|Bacteria,1TQSE@1239|Firmicutes,24C4V@186801|Clostridia,4BWVW@830|Butyrivibrio	186801|Clostridia	Starch-binding module 26	3.2.1.1	GH13	Alpha-amylase,Big_2,CBM26,CW_binding_1,Y_Y_Y
MAG10_gene_1336|GeneMark.hmm|483_aa|-|3|1451	1449050.JNLE01000003_gene2841	8.16e-245	694	COG0296@1|root,COG0296@2|Bacteria,1TP4M@1239|Firmicutes,247WH@186801|Clostridia,36EUN@31979|Clostridiaceae	186801|Clostridia	Catalyzes the formation of the alpha-1,6-glucosidic linkages in glycogen by scission of a 1,4-alpha-linked oligosaccharide from growing alpha-1,4-glucan chains and the subsequent attachment of the oligosaccharide to the alpha-1,6 position	2.4.1.18	CBM48,GH13	Alpha-amylase,Alpha-amylase_C,CBM_48
MAG10_gene_1338|GeneMark.hmm|368_aa|-|1793|2899	1408303.JNJJ01000035_gene1835	1.21e-08	65.5	COG1404@1|root,COG1876@1|root,COG4193@1|root,COG1404@2|Bacteria,COG1876@2|Bacteria,COG4193@2|Bacteria,1UI28@1239|Firmicutes,4ISBN@91061|Bacilli,1ZC2V@1386|Bacillus	91061|Bacilli	Mannosyl-glycoprotein endo-beta-N-acetylglucosaminidase	3.2.1.96,3.5.1.28	GH73	ChW,Glucosaminidase,PA14,SH3_3,SH3_8
MAG10_gene_1506|GeneMark.hmm|804_aa|+|288|2702	1321778.HMPREF1982_02391	0	932	COG1554@1|root,COG1554@2|Bacteria,1TQMB@1239|Firmicutes,247J6@186801|Clostridia	186801|Clostridia	hydrolase, family 65, central catalytic	2.4.1.8	GH65	Glyco_hydro_65C,Glyco_hydro_65N,Glyco_hydro_65m
MAG10_gene_1538|GeneMark.hmm|142_aa|-|10015|10443	1234679.BN424_237	4.74e-12	70.1	COG3325@1|root,COG3979@1|root,COG3325@2|Bacteria,COG3979@2|Bacteria,1UPJ7@1239|Firmicutes,4HBA7@91061|Bacilli	91061|Bacilli	chitinase	3.2.1.14	GH18	CBM_2,CBM_5_12,DUF5011,Glyco_hydro_18,fn3
MAG10_gene_1602|GeneMark.hmm|934_aa|-|8677|11481	906968.Trebr_2319	0	1072	COG1472@1|root,COG1472@2|Bacteria,2J60D@203691|Spirochaetes	203691|Spirochaetes	Belongs to the glycosyl hydrolase 3 family	3.2.1.21	GH3	Fn3-like,Glyco_hydro_3,Glyco_hydro_3_C
MAG10_gene_1631|GeneMark.hmm|627_aa|-|10469|12352	742740.HMPREF9474_03563	0	895	COG0296@1|root,COG0296@2|Bacteria,1TP4M@1239|Firmicutes,247WH@186801|Clostridia,21XE3@1506553|Lachnoclostridium	186801|Clostridia	Catalyzes the formation of the alpha-1,6-glucosidic linkages in glycogen by scission of a 1,4-alpha-linked oligosaccharide from growing alpha-1,4-glucan chains and the subsequent attachment of the oligosaccharide to the alpha-1,6 position	2.4.1.18	CBM48,GH13	Alpha-amylase,Alpha-amylase_C,CBM_48
MAG10_gene_1644|GeneMark.hmm|914_aa|+|9642|12386	610130.Closa_1568	9.36e-297	850	COG5009@1|root,COG5009@2|Bacteria,1UI0H@1239|Firmicutes,25E95@186801|Clostridia,21XMY@1506553|Lachnoclostridium	186801|Clostridia	penicillin-binding protein	2.4.1.129,3.4.16.4	GT51	Transgly,Transpeptidase
MAG10_gene_1687|GeneMark.hmm|1055_aa|-|6300|9467	33035.JPJF01000101_gene3273	0	1375	COG0383@1|root,COG0383@2|Bacteria,1TQEH@1239|Firmicutes,248VH@186801|Clostridia,3Y1CP@572511|Blautia	186801|Clostridia	Alpha mannosidase, middle domain	3.2.1.24	GH38	Alpha-mann_mid,Glyco_hydro_38,Glyco_hydro_38C
MAG10_gene_1836|GeneMark.hmm|348_aa|-|19018|20064	180332.JTGN01000020_gene1245	5.35e-151	447	COG1501@1|root,COG1501@2|Bacteria,1TR8N@1239|Firmicutes,24A10@186801|Clostridia	186801|Clostridia	Belongs to the glycosyl hydrolase 31 family	3.2.1.20	GH31	DUF5110,Gal_mutarotas_2,Glyco_hydro_31
MAG10_gene_1871|GeneMark.hmm|729_aa|-|1536|3725	1304866.K413DRAFT_4498	0	905	COG1554@1|root,COG1554@2|Bacteria,1TQMB@1239|Firmicutes,247J6@186801|Clostridia,36F38@31979|Clostridiaceae	186801|Clostridia	hydrolase family 65, central catalytic	2.4.1.279,2.4.1.332	GH65	Glyco_hydro_65C,Glyco_hydro_65N,Glyco_hydro_65m
MAG10_gene_1882|GeneMark.hmm|354_aa|-|1302|2366	411902.CLOBOL_00792	4.78e-182	514	COG0707@1|root,COG0707@2|Bacteria,1TQFT@1239|Firmicutes,248IA@186801|Clostridia,21ZK7@1506553|Lachnoclostridium	186801|Clostridia	Cell wall formation. Catalyzes the transfer of a GlcNAc subunit on undecaprenyl-pyrophosphoryl-MurNAc-pentapeptide (lipid intermediate I) to form undecaprenyl-pyrophosphoryl-MurNAc- (pentapeptide)GlcNAc (lipid intermediate II)	2.4.1.227	GT28	Glyco_tran_28_C,Glyco_transf_28
MAG10_gene_1891|GeneMark.hmm|479_aa|+|1850|3289	1410661.JNKW01000001_gene444	7.88e-295	810	COG2723@1|root,COG2723@2|Bacteria,1TP19@1239|Firmicutes,2485V@186801|Clostridia	186801|Clostridia	Belongs to the glycosyl hydrolase 1 family	3.2.1.86	GT1	Glyco_hydro_1
MAG10_gene_1910|GeneMark.hmm|472_aa|-|3415|4833	411474.COPEUT_00421	1.48e-307	842	COG2723@1|root,COG2723@2|Bacteria,1TP19@1239|Firmicutes,2485V@186801|Clostridia	186801|Clostridia	Belongs to the glycosyl hydrolase 1 family	3.2.1.86	GT1	Glyco_hydro_1
MAG10_gene_1947|GeneMark.hmm|76_aa|-|3|230	411463.EUBVEN_00397	1.54e-12	68.6	COG2730@1|root,COG2730@2|Bacteria	2|Bacteria	polysaccharide catabolic process	3.2.1.4	GH5,GH9	CBM_6,CHB_HEX_C_1,Cellulase,F5_F8_type_C
MAG10_gene_2120|GeneMark.hmm|330_aa|+|10599|11591	877415.JNJQ01000031_gene768	5.51e-43	157	COG0463@1|root,COG0463@2|Bacteria	2|Bacteria	Glycosyl transferase, family 2	2.4.1.268	GT2,GT4,GT81	Glycos_transf_2,TPR_8
MAG10_gene_2122|GeneMark.hmm|377_aa|-|3|1133	1235802.C823_02849	6.62e-174	503	COG1501@1|root,COG1501@2|Bacteria,1TR8N@1239|Firmicutes,24A10@186801|Clostridia,25Y00@186806|Eubacteriaceae	186801|Clostridia	COG COG1501 Alpha-glucosidases, family 31 of glycosyl hydrolases	3.2.1.20	GH31	DUF5110,Gal_mutarotas_2,Glyco_hydro_31
MAG10_gene_2123|GeneMark.hmm|479_aa|-|1236|2675	742740.HMPREF9474_02581	1.37e-270	749	COG0297@1|root,COG0297@2|Bacteria,1TQ4M@1239|Firmicutes,248G1@186801|Clostridia,21Z8F@1506553|Lachnoclostridium	186801|Clostridia	Synthesizes alpha-1,4-glucan chains using ADP-glucose	2.4.1.21	GT5	Glyco_transf_5,Glycos_transf_1
MAG10_gene_2139|GeneMark.hmm|1620_aa|-|19126|23988	1280686.AUKE01000006_gene367	1.62e-135	436	COG2730@1|root,COG4124@1|root,COG2730@2|Bacteria,COG4124@2|Bacteria,1UYVM@1239|Firmicutes,25BEJ@186801|Clostridia	186801|Clostridia	Belongs to the glycosyl hydrolase 26 family	3.2.1.78	GH26	Glyco_hydro_26
MAG10_gene_2243|GeneMark.hmm|500_aa|+|17185|18687	877411.JMMA01000002_gene2616	6.92e-218	617	COG3507@1|root,COG3507@2|Bacteria,1TP5K@1239|Firmicutes,247R2@186801|Clostridia,3WI7J@541000|Ruminococcaceae	186801|Clostridia	Belongs to the glycosyl hydrolase 43 family	3.2.1.37,3.2.1.55	GH43,GH51	Glyco_hydro_43
MAG10_gene_2289|GeneMark.hmm|805_aa|+|3319|5736	1469948.JPNB01000001_gene515	0	1401	COG3459@1|root,COG3459@2|Bacteria,1TQY8@1239|Firmicutes,248YP@186801|Clostridia,36EYT@31979|Clostridiaceae	186801|Clostridia	Glycosyltransferase 36 associated	2.4.1.280	GH94	Glyco_hydro_36,Glyco_transf_36
MAG10_gene_2309|GeneMark.hmm|95_aa|+|4627|4911	717606.PaecuDRAFT_2041	0.00031	45.8	COG3507@1|root,COG3507@2|Bacteria,1TSKZ@1239|Firmicutes,4HTDV@91061|Bacilli,26UD5@186822|Paenibacillaceae	91061|Bacilli	Belongs to the glycosyl hydrolase 43 family	3.2.1.55	CBM6,GH43	CBM_6,Glyco_hydro_43
MAG10_gene_2310|GeneMark.hmm|335_aa|+|1|1008	411902.CLOBOL_01695	4.36e-46	175	COG0296@1|root,COG0296@2|Bacteria,1TP4M@1239|Firmicutes,247WH@186801|Clostridia,21XIQ@1506553|Lachnoclostridium	186801|Clostridia	Catalyzes the formation of the alpha-1,6-glucosidic linkages in glycogen by scission of a 1,4-alpha-linked oligosaccharide from growing alpha-1,4-glucan chains and the subsequent attachment of the oligosaccharide to the alpha-1,6 position	2.4.1.18	CBM48,GH13	Alpha-amylase,Alpha-amylase_C,CBM_48
MAG10_gene_2316|GeneMark.hmm|562_aa|+|2123|3811	742723.HMPREF9477_01736	2.59e-213	608	COG1640@1|root,COG1640@2|Bacteria,1W5VQ@1239|Firmicutes,25E46@186801|Clostridia,27JR8@186928|unclassified Lachnospiraceae	186801|Clostridia	4-alpha-glucanotransferase	2.4.1.25	GH77	Glyco_hydro_77
MAG10_gene_2330|GeneMark.hmm|408_aa|-|3|1226	1235800.C819_01116	5.96e-247	684	COG0366@1|root,COG0366@2|Bacteria,1TQFJ@1239|Firmicutes,249Y3@186801|Clostridia,27I91@186928|unclassified Lachnospiraceae	186801|Clostridia	Alpha amylase, catalytic domain	3.2.1.133,3.2.1.135,3.2.1.54,3.5.4.33	GH13	Alpha-amylase,Alpha-amylase_C,Malt_amylase_C
MAG10_gene_2346|GeneMark.hmm|447_aa|+|18642|19985	357809.Cphy_0858	2.26e-193	551	COG5520@1|root,COG5520@2|Bacteria,1TS99@1239|Firmicutes,249YD@186801|Clostridia	186801|Clostridia	Belongs to the glycosyl hydrolase 30 family	3.2.1.45	GH30	F5_F8_type_C,Glyco_hydro_30,Glyco_hydro_30C
MAG100_gene_208|GeneMark.hmm|245_aa|+|6480|7217	1125725.HMPREF1325_2549	2.28e-112	329	COG1922@1|root,COG1922@2|Bacteria,2J6M5@203691|Spirochaetes	203691|Spirochaetes	WecB TagA CpsF family	2.4.1.187	GT26	Glyco_tran_WecB
MAG100_gene_258|GeneMark.hmm|488_aa|-|678|2144	1125725.HMPREF1325_0559	6.26e-105	334	COG1449@1|root,COG1449@2|Bacteria,2J5C8@203691|Spirochaetes	203691|Spirochaetes	Belongs to the glycosyl hydrolase 57 family	2.4.1.25	GH57	DUF1925,DUF1926,Glyco_hydro_57
MAG100_gene_342|GeneMark.hmm|433_aa|+|884|2185	1125725.HMPREF1325_0827	1.81e-151	441	COG0707@1|root,COG0707@2|Bacteria,2J5XF@203691|Spirochaetes	203691|Spirochaetes	Cell wall formation. Catalyzes the transfer of a GlcNAc subunit on undecaprenyl-pyrophosphoryl-MurNAc-pentapeptide (lipid intermediate I) to form undecaprenyl-pyrophosphoryl-MurNAc- (pentapeptide)GlcNAc (lipid intermediate II)	2.4.1.227	GT28	Glyco_tran_28_C,Glyco_transf_28
MAG100_gene_508|GeneMark.hmm|571_aa|-|5364|7079	1125701.HMPREF1221_01437	1.92e-168	496	COG1543@1|root,COG1543@2|Bacteria,2J628@203691|Spirochaetes	203691|Spirochaetes	Belongs to the glycosyl hydrolase 57 family	2.4.1.18	GH57	DUF1957,Glyco_hydro_57
MAG100_gene_702|GeneMark.hmm|119_aa|-|1482|1841	1125701.HMPREF1221_00776	1.55e-37	137	COG0707@1|root,COG0707@2|Bacteria,2J5TF@203691|Spirochaetes	203691|Spirochaetes	Monogalactosyldiacylglycerol (MGDG) synthase	2.4.1.315,2.4.1.46	GT28	Glyco_tran_28_C,Glycos_transf_1,MGDG_synth
MAG100_gene_812|GeneMark.hmm|387_aa|+|1|1164	457412.RSAG_01537	2e-221	628	COG1501@1|root,COG1501@2|Bacteria,1TR8N@1239|Firmicutes,248WR@186801|Clostridia,3WRXQ@541000|Ruminococcaceae	186801|Clostridia	family 31 of glycosyl	3.2.1.177	GH31	DUF4968,DUF5110,Glyco_hydro_31
MAG100_gene_879|GeneMark.hmm|584_aa|-|10830|12584	888060.HMPREF9081_1793	1.6e-248	701	COG0366@1|root,COG0366@2|Bacteria,1TP53@1239|Firmicutes,4H2ZR@909932|Negativicutes	909932|Negativicutes	Alpha amylase, catalytic domain protein	3.2.1.20	GH31	Alpha-amylase,Malt_amylase_C
MAG100_gene_923|GeneMark.hmm|512_aa|-|9416|10954	1410609.JHVB01000010_gene2368	7.78e-153	452	COG1621@1|root,COG1621@2|Bacteria,2J6US@203691|Spirochaetes	203691|Spirochaetes	Glycosyl hydrolases family 32 N-terminal domain	3.2.1.26	GH32	Glyco_hydro_32C,Glyco_hydro_32N
MAG100_gene_950|GeneMark.hmm|519_aa|-|5498|7057	906968.Trebr_0565	8.24e-264	735	COG1640@1|root,COG1640@2|Bacteria,2J5U4@203691|Spirochaetes	203691|Spirochaetes	4-alpha-glucanotransferase	2.4.1.25	GH77	Glyco_hydro_77
MAG100_gene_1070|GeneMark.hmm|870_aa|-|2826|5438	1125701.HMPREF1221_00223	0	1117	COG5009@1|root,COG5009@2|Bacteria,2J5D4@203691|Spirochaetes	203691|Spirochaetes	penicillin-binding protein	2.4.1.129,3.4.16.4	GT51	Transgly,Transpeptidase
MAG100_gene_1275|GeneMark.hmm|784_aa|+|30434|32788	877418.ATWV01000008_gene713	9.11e-265	755	COG1640@1|root,COG1640@2|Bacteria,2J62I@203691|Spirochaetes	203691|Spirochaetes	4-alpha-glucanotransferase	2.4.1.25	GH77	Glyco_hydro_77
MAG100_gene_1529|GeneMark.hmm|818_aa|-|11309|13765	877418.ATWV01000008_gene697	0	1403	COG0058@1|root,COG0058@2|Bacteria,2J5KC@203691|Spirochaetes	203691|Spirochaetes	Phosphorylase is an important allosteric enzyme in carbohydrate metabolism. Enzymes from different sources differ in their regulatory mechanisms and in their natural substrates. However, all known phosphorylases share catalytic and structural properties	2.4.1.1	GT35	Phosphorylase
MAG100_gene_1530|GeneMark.hmm|698_aa|-|13803|15899	1125701.HMPREF1221_01003	0	917	COG1523@1|root,COG1523@2|Bacteria,2J61K@203691|Spirochaetes	203691|Spirochaetes	Belongs to the glycosyl hydrolase 13 family	3.2.1.68	CBM48,GH13	Alpha-amylase,CBM_48
MAG100_gene_1531|GeneMark.hmm|590_aa|-|16050|17822	96561.Dole_2014	1.19e-10	73.6	COG1974@1|root,COG3291@1|root,COG4870@1|root,COG1974@2|Bacteria,COG3291@2|Bacteria,COG4870@2|Bacteria	2|Bacteria	transferase activity, transferring glycosyl groups	3.2.1.4,3.4.21.88	GH5,GH9	CHU_C,DUF11,Peptidase_C1,Peptidase_S24
MAG100_gene_1690|GeneMark.hmm|371_aa|-|3|1115	1547445.LO80_02610	3.31e-52	182	arCOG09486@1|root,2ZC3Y@2|Bacteria,1RD8N@1224|Proteobacteria,1S6S8@1236|Gammaproteobacteria	1236|Gammaproteobacteria	Glycosyl transferase, family 11	2.4.1.308	GT11	Glyco_transf_11
MAG100_gene_2207|GeneMark.hmm|497_aa|+|22207|23700	1124982.MSI_25720	4.5e-275	761	COG1640@1|root,COG1640@2|Bacteria,2J5U4@203691|Spirochaetes	203691|Spirochaetes	4-alpha-glucanotransferase	2.4.1.25	GH77	Glyco_hydro_77
MAG100_gene_2289|GeneMark.hmm|539_aa|-|1491|3110	877418.ATWV01000009_gene280	5.88e-162	478	COG0297@1|root,COG0297@2|Bacteria,2J579@203691|Spirochaetes	203691|Spirochaetes	starch synthase	2.4.1.21	GT5	Glyco_trans_1_4,Glyco_transf_5,Glycos_transf_1
MAG100_gene_2448|GeneMark.hmm|805_aa|+|5809|8226	1321815.HMPREF9193_00736	7.05e-220	645	COG4953@1|root,COG4953@2|Bacteria,2J606@203691|Spirochaetes	203691|Spirochaetes	Penicillin-binding Protein	2.4.1.129	GT51	BiPBP_C,Transgly,Transpeptidase
MAG100_gene_2672|GeneMark.hmm|767_aa|-|3971|6274	35841.BT1A1_0887	0	917	COG1472@1|root,COG1472@2|Bacteria,1TP0T@1239|Firmicutes,4HAAG@91061|Bacilli,1ZPV2@1386|Bacillus	91061|Bacilli	Belongs to the glycosyl hydrolase 3 family	3.2.1.21,3.2.1.52	GH3	Fn3-like,Glyco_hydro_3,Glyco_hydro_3_C
MAG100_gene_2725|GeneMark.hmm|39_aa|-|3|119	1321815.HMPREF9193_00709	2.75e-12	65.9	COG0297@1|root,COG0297@2|Bacteria,2J5B0@203691|Spirochaetes	203691|Spirochaetes	Synthesizes alpha-1,4-glucan chains using ADP-glucose	2.4.1.21	GT5	Glyco_transf_5,Glycos_transf_1
MAG100_gene_3036|GeneMark.hmm|170_aa|-|2270|2782	1125701.HMPREF1221_00478	1.58e-94	289	COG0297@1|root,COG0297@2|Bacteria,2J5B0@203691|Spirochaetes	203691|Spirochaetes	Synthesizes alpha-1,4-glucan chains using ADP-glucose	2.4.1.21	GT5	Glyco_transf_5,Glycos_transf_1
MAG100_gene_3146|GeneMark.hmm|312_aa|-|3417|4355	1321815.HMPREF9193_00701	4.29e-134	390	COG0463@1|root,COG0463@2|Bacteria,2J7NM@203691|Spirochaetes	203691|Spirochaetes	glycosyl transferase family 2	2.4.1.83	GT2	Glycos_transf_2
MAG1000_gene_200|GeneMark.hmm|352_aa|+|1098|2156	1211819.CALK01000005_gene2446	1.13e-98	304	COG0707@1|root,COG0707@2|Bacteria,1TQFT@1239|Firmicutes,3VP6U@526524|Erysipelotrichia	526524|Erysipelotrichia	Cell wall formation. Catalyzes the transfer of a GlcNAc subunit on undecaprenyl-pyrophosphoryl-MurNAc-pentapeptide (lipid intermediate I) to form undecaprenyl-pyrophosphoryl-MurNAc- (pentapeptide)GlcNAc (lipid intermediate II)	2.4.1.227	GT28	Glyco_tran_28_C,Glyco_transf_28
MAG1000_gene_203|GeneMark.hmm|210_aa|+|3903|4535	97138.C820_00328	1.42e-43	158	COG2730@1|root,COG2730@2|Bacteria,1TSJQ@1239|Firmicutes,247IR@186801|Clostridia,36GWY@31979|Clostridiaceae	186801|Clostridia	hydrolase family 5	3.2.1.4	GH5,GH9	CBM_17_28,CBM_2,Cellulase,SLH
MAG1000_gene_204|GeneMark.hmm|72_aa|+|4670|4888	1408312.JNJS01000002_gene364	1.09e-08	57.4	COG2730@1|root,COG2730@2|Bacteria,1TSJQ@1239|Firmicutes,247IR@186801|Clostridia,3NGE1@46205|Pseudobutyrivibrio	186801|Clostridia	Cellulase (glycosyl hydrolase family 5)	3.2.1.4	GH5,GH9	CBM_17_28,CBM_2,Cellulase,SLH,fn3
MAG1000_gene_224|GeneMark.hmm|42_aa|+|958|1083	385682.AFSL01000015_gene2691	0.000449	42.7	COG3669@1|root,COG3669@2|Bacteria,4NEDX@976|Bacteroidetes,2FNFV@200643|Bacteroidia,3XKBR@558415|Marinilabiliaceae	976|Bacteroidetes	Chitobiase/beta-hexosaminidase C-terminal domain	3.2.1.51	GH29	Alpha_L_fucos,F5_F8_type_C,Fn3_assoc
MAG1000_gene_411|GeneMark.hmm|365_aa|-|2|1096	1235802.C823_03728	1.35e-125	387	COG1472@1|root,COG1472@2|Bacteria,1TP0T@1239|Firmicutes,24932@186801|Clostridia,25W0Q@186806|Eubacteriaceae	186801|Clostridia	Fibronectin type III-like domain	3.2.1.21	GH3	Fn3-like,Glyco_hydro_3,Glyco_hydro_3_C
MAG1000_gene_429|GeneMark.hmm|1010_aa|-|1801|4833	1211819.CALK01000004_gene2157	3.95e-294	850	COG0744@1|root,COG0744@2|Bacteria,1TPM5@1239|Firmicutes,3VP75@526524|Erysipelotrichia	526524|Erysipelotrichia	Psort location Extracellular, score	2.4.1.129,3.4.16.4	GT51	FIVAR,Transgly,Transpeptidase
MAG1000_gene_588|GeneMark.hmm|658_aa|-|1080|3056	545696.HOLDEFILI_01715	7.03e-179	530	COG0438@1|root,COG2137@1|root,COG0438@2|Bacteria,COG2137@2|Bacteria,1TPTA@1239|Firmicutes,3VPEK@526524|Erysipelotrichia	526524|Erysipelotrichia	Modulates RecA activity	2.4.1.337	GT4	Glyco_transf_4,Glycos_transf_1,RecX
MAG1000_gene_665|GeneMark.hmm|49_aa|+|1429|1575	877415.JNJQ01000024_gene2661	0.000334	43.5	COG0744@1|root,COG0744@2|Bacteria,1TPM5@1239|Firmicutes,3VP75@526524|Erysipelotrichia	526524|Erysipelotrichia	Psort location Extracellular, score	2.4.1.129,3.4.16.4	GT51	FIVAR,Transgly,Transpeptidase
MAG1000_gene_916|GeneMark.hmm|509_aa|-|636|2165	1280694.AUJQ01000006_gene765	7.07e-204	582	COG1640@1|root,COG1640@2|Bacteria,1W5VQ@1239|Firmicutes,25E46@186801|Clostridia,3NHR7@46205|Pseudobutyrivibrio	186801|Clostridia	4-alpha-glucanotransferase	2.4.1.25	GH77	Glyco_hydro_77
MAG1000_gene_1040|GeneMark.hmm|153_aa|+|1|462	1235755.ANAM01000006_gene2213	3.13e-20	94	COG1523@1|root,COG1523@2|Bacteria,1TP3M@1239|Firmicutes,4HBP5@91061|Bacilli,4H0J3@90964|Staphylococcaceae	91061|Bacilli	Carbohydrate-binding module 48 (Isoamylase N-terminal domain)	3.2.1.41	CBM48,GH13	Alpha-amylase,CBM_48
MAG1000_gene_1044|GeneMark.hmm|45_aa|+|3976|4110	1408439.JHXW01000002_gene474	2.19e-16	77.8	COG0297@1|root,COG0297@2|Bacteria,378FM@32066|Fusobacteria	32066|Fusobacteria	Synthesizes alpha-1,4-glucan chains using ADP-glucose	2.4.1.21	GT5	Glyco_transf_5,Glycos_transf_1
MAG1000_gene_1092|GeneMark.hmm|414_aa|-|1009|2253	97139.C824_00543	7.26e-99	319	COG1472@1|root,COG1472@2|Bacteria,1TP0T@1239|Firmicutes,24932@186801|Clostridia,36EVW@31979|Clostridiaceae	186801|Clostridia	hydrolase, family 3	3.2.1.21	GH3	Fn3-like,Glyco_hydro_3,Glyco_hydro_3_C
MAG1000_gene_1149|GeneMark.hmm|548_aa|+|2006|3652	1235792.C808_01443	0	895	COG3507@1|root,COG3507@2|Bacteria,1TP5K@1239|Firmicutes,247R2@186801|Clostridia,27IEH@186928|unclassified Lachnospiraceae	186801|Clostridia	Glycosyl hydrolases family 43	3.2.1.37	GH43	Glyco_hydro_43
MAG1000_gene_1242|GeneMark.hmm|425_aa|-|2|1276	1235796.C815_00615	1.06e-79	267	COG1523@1|root,COG1523@2|Bacteria,1TP3M@1239|Firmicutes	1239|Firmicutes	belongs to the glycosyl hydrolase 13 family	3.2.1.41	CBM48,GH13	Alpha-amylase,CBM_48
MAG1001_gene_390|GeneMark.hmm|757_aa|-|1354|3627	465515.Mlut_03850	0	1187	COG0296@1|root,COG0296@2|Bacteria,2GJ5C@201174|Actinobacteria,1W809@1268|Micrococcaceae	201174|Actinobacteria	Catalyzes the formation of the alpha-1,6-glucosidic linkages in glycogen by scission of a 1,4-alpha-linked oligosaccharide from growing alpha-1,4-glucan chains and the subsequent attachment of the oligosaccharide to the alpha-1,6 position	2.4.1.18	CBM48,GH13	Alpha-amylase,Alpha-amylase_C,CBM_48
MAG1001_gene_391|GeneMark.hmm|704_aa|-|3750|5864	465515.Mlut_03840	0	1068	COG0366@1|root,COG0366@2|Bacteria,2GJKR@201174|Actinobacteria,1W87G@1268|Micrococcaceae	201174|Actinobacteria	Maltosyltransferase that uses maltose 1-phosphate (M1P) as the sugar donor to elongate linear or branched alpha-(1- 4)- glucans. Is involved in a branched alpha-glucan biosynthetic pathway from trehalose, together with TreS, Mak and GlgB	2.4.99.16	GH13	Alpha-amylase,DUF3416
MAG1001_gene_460|GeneMark.hmm|244_aa|-|17666|18400	1045009.AFXQ01000001_gene2303	1.09e-144	411	COG1216@1|root,COG1216@2|Bacteria,2I2FA@201174|Actinobacteria,1W8CU@1268|Micrococcaceae	201174|Actinobacteria	Glycosyl transferase family 2	2.4.1.83	GT2	Glycos_transf_2
MAG1001_gene_582|GeneMark.hmm|616_aa|+|5147|6997	465515.Mlut_01920	0	966	COG0366@1|root,COG0366@2|Bacteria,2GKS4@201174|Actinobacteria,1W8MG@1268|Micrococcaceae	201174|Actinobacteria	PFAM alpha amylase, catalytic	3.2.1.20	GH31	Alpha-amylase,DUF3459
MAG1001_gene_1101|GeneMark.hmm|582_aa|+|3|1751	465515.Mlut_11750	1.28e-191	577	COG0438@1|root,COG1640@1|root,COG0438@2|Bacteria,COG1640@2|Bacteria,2GM5Z@201174|Actinobacteria,1W7YD@1268|Micrococcaceae	201174|Actinobacteria	4-alpha-glucanotransferase	2.4.1.25	GH77	Glyco_hydro_77
MAG1001_gene_1294|GeneMark.hmm|48_aa|+|1956|2099	465515.Mlut_11750	3.69e-19	85.9	COG0438@1|root,COG1640@1|root,COG0438@2|Bacteria,COG1640@2|Bacteria,2GM5Z@201174|Actinobacteria,1W7YD@1268|Micrococcaceae	201174|Actinobacteria	4-alpha-glucanotransferase	2.4.1.25	GH77	Glyco_hydro_77
MAG1001_gene_1334|GeneMark.hmm|711_aa|+|8334|10469	465515.Mlut_16760	0	1183	COG1523@1|root,COG1523@2|Bacteria,2GJ00@201174|Actinobacteria,1W7GT@1268|Micrococcaceae	201174|Actinobacteria	Belongs to the glycosyl hydrolase 13 family	3.2.1.68	CBM48,GH13	Alpha-amylase,CBM_48
MAG1001_gene_1565|GeneMark.hmm|421_aa|+|5847|7112	465515.Mlut_13610	4.51e-173	498	COG0772@1|root,COG0772@2|Bacteria,2GKXP@201174|Actinobacteria,1W7HZ@1268|Micrococcaceae	201174|Actinobacteria	Belongs to the SEDS family	2.4.1.227	GT28	FTSW_RODA_SPOVE
MAG1001_gene_1566|GeneMark.hmm|382_aa|+|7115|8263	465515.Mlut_13600	3.19e-169	484	COG0707@1|root,COG0707@2|Bacteria,2GJEM@201174|Actinobacteria,1W7R5@1268|Micrococcaceae	201174|Actinobacteria	Cell wall formation. Catalyzes the transfer of a GlcNAc subunit on undecaprenyl-pyrophosphoryl-MurNAc-pentapeptide (lipid intermediate I) to form undecaprenyl-pyrophosphoryl-MurNAc- (pentapeptide)GlcNAc (lipid intermediate II)	2.4.1.227,6.3.2.8	GT28	Glyco_tran_28_C,Glyco_transf_28
MAG1001_gene_1621|GeneMark.hmm|508_aa|-|2011|3537	465515.Mlut_05340	3.47e-257	719	COG1928@1|root,COG1928@2|Bacteria,2I2H1@201174|Actinobacteria,1W7US@1268|Micrococcaceae	201174|Actinobacteria	C-terminal four TMM region of protein-O-mannosyltransferase	2.4.1.109	GT39	PMT,PMT_4TMC
MAG1001_gene_1835|GeneMark.hmm|406_aa|+|51|1271	465515.Mlut_06690	2.17e-204	575	COG0438@1|root,COG0438@2|Bacteria,2GIZG@201174|Actinobacteria,1W8HM@1268|Micrococcaceae	201174|Actinobacteria	Glycosyl transferase 4-like	2.4.1.337	GT4	Glyco_transf_4,Glycos_transf_1
MAG1002_gene_106|GeneMark.hmm|653_aa|-|6859|8820	525257.HMPREF0204_13281	1.98e-108	355	COG5520@1|root,COG5520@2|Bacteria,4NKP9@976|Bacteroidetes,1I3C8@117743|Flavobacteriia,3ZR0Y@59732|Chryseobacterium	976|Bacteroidetes	Belongs to the glycosyl hydrolase 30 family	3.2.1.136	GH5	Glyco_hydro_30,Glyco_hydro_30C,Glyco_hydro_cc
MAG1002_gene_144|GeneMark.hmm|549_aa|-|192|1841	471870.BACINT_00948	1.48e-285	793	COG3669@1|root,COG3669@2|Bacteria,4NEAP@976|Bacteroidetes,2FM7K@200643|Bacteroidia,4AP20@815|Bacteroidaceae	976|Bacteroidetes	Alpha-L-fucosidase	3.2.1.51	GH29	Alpha_L_fucos,Fucosidase_C
MAG1002_gene_196|GeneMark.hmm|528_aa|+|74255|75841	1121098.HMPREF1534_00433	2.6e-206	599	COG3525@1|root,COG3525@2|Bacteria,4NE08@976|Bacteroidetes,2FNAR@200643|Bacteroidia,4AKUS@815|Bacteroidaceae	976|Bacteroidetes	Glycosyl hydrolase family 20, catalytic domain protein	3.2.1.52	GH20	CHB_HEX_C_1,F5_F8_type_C,Fn3_assoc,Glyco_hydro_20,Glyco_hydro_20b
MAG1002_gene_198|GeneMark.hmm|979_aa|-|78905|81844	525257.HMPREF0204_13281	2.2e-107	362	COG5520@1|root,COG5520@2|Bacteria,4NKP9@976|Bacteroidetes,1I3C8@117743|Flavobacteriia,3ZR0Y@59732|Chryseobacterium	976|Bacteroidetes	Belongs to the glycosyl hydrolase 30 family	3.2.1.136	GH5	Glyco_hydro_30,Glyco_hydro_30C,Glyco_hydro_cc
MAG1002_gene_212|GeneMark.hmm|579_aa|+|99983|101722	1408310.JHUW01000009_gene28	7.88e-187	545	COG2730@1|root,COG2730@2|Bacteria,4NK8X@976|Bacteroidetes	976|Bacteroidetes	Belongs to the glycosyl hydrolase 5 (cellulase A) family	3.2.1.4	GH5,GH9	Cellulase
MAG1002_gene_219|GeneMark.hmm|833_aa|-|110774|113275	1410608.JNKX01000044_gene620	0	1462	COG3459@1|root,COG3459@2|Bacteria,4NIVN@976|Bacteroidetes,2FQ10@200643|Bacteroidia,4AQAV@815|Bacteroidaceae	976|Bacteroidetes	Putative carbohydrate binding domain	2.4.1.20	GT36	Glyco_hydro_36,Glyco_transf_36
MAG1002_gene_311|GeneMark.hmm|499_aa|-|20667|22166	908937.Prede_1765	1.34e-119	367	COG5520@1|root,COG5520@2|Bacteria,4NKP9@976|Bacteroidetes,2FQP9@200643|Bacteroidia	976|Bacteroidetes	Belongs to the glycosyl hydrolase 30 family	3.2.1.136	GH5	Glyco_hydro_30,Glyco_hydro_30C,Glyco_hydro_cc
MAG1002_gene_387|GeneMark.hmm|1055_aa|-|15474|18641	411479.BACUNI_03809	2.53e-230	681	COG1501@1|root,COG1501@2|Bacteria,4NE1H@976|Bacteroidetes,2FM4Z@200643|Bacteroidia,4AK6V@815|Bacteroidaceae	976|Bacteroidetes	Belongs to the glycosyl hydrolase 31 family	3.2.1.177	GH31	DUF4968,DUF5110,Gal_mutarotas_2,Glyco_hydro_31
MAG1002_gene_440|GeneMark.hmm|844_aa|-|9965|12499	484018.BACPLE_03750	0	971	COG1554@1|root,COG1554@2|Bacteria,4NEWW@976|Bacteroidetes,2FMF9@200643|Bacteroidia,4AMRU@815|Bacteroidaceae	976|Bacteroidetes	COG NOG04001 non supervised orthologous group	3.2.1.51	GH95	Glyco_hyd_65N_2
MAG1002_gene_479|GeneMark.hmm|407_aa|-|11407|12630	483216.BACEGG_01308	6.22e-187	546	COG1506@1|root,COG3405@1|root,COG1506@2|Bacteria,COG3405@2|Bacteria,4NIN5@976|Bacteroidetes,2G2QS@200643|Bacteroidia,4ANDM@815|Bacteroidaceae	976|Bacteroidetes	Glycosyl hydrolases family 8	3.2.1.156	GH8	Glyco_hydro_8
MAG1002_gene_481|GeneMark.hmm|487_aa|-|14688|16151	1410608.JNKX01000017_gene2414	1.13e-284	785	COG3507@1|root,COG3507@2|Bacteria,4NHSR@976|Bacteroidetes,2G202@200643|Bacteroidia,4ANB7@815|Bacteroidaceae	976|Bacteroidetes	Ricin-type beta-trefoil lectin domain-like	3.2.1.99	GH43	Glyco_hydro_43,RicinB_lectin_2
MAG1002_gene_486|GeneMark.hmm|863_aa|-|25014|27605	1122990.BAJH01000001_gene151	0	1208	COG1472@1|root,COG1472@2|Bacteria,4NE90@976|Bacteroidetes,2FMV4@200643|Bacteroidia	976|Bacteroidetes	Glycosyl hydrolase family 3	3.2.1.21	GH3	Fn3-like,Glyco_hydro_3,Glyco_hydro_3_C,PA14
MAG1002_gene_607|GeneMark.hmm|738_aa|-|13884|16100	585502.HMPREF0645_1726	6.89e-296	839	COG1472@1|root,COG1472@2|Bacteria,4NE90@976|Bacteroidetes,2FMV4@200643|Bacteroidia	976|Bacteroidetes	Glycosyl hydrolase family 3	3.2.1.21	GH3	Fn3-like,Glyco_hydro_3,Glyco_hydro_3_C,PA14
MAG1002_gene_619|GeneMark.hmm|374_aa|-|30011|31135	1410608.JNKX01000001_gene1614	2.82e-189	535	COG0707@1|root,COG0707@2|Bacteria,4NE6D@976|Bacteroidetes,2FMND@200643|Bacteroidia,4ANI8@815|Bacteroidaceae	976|Bacteroidetes	Cell wall formation. Catalyzes the transfer of a GlcNAc subunit on undecaprenyl-pyrophosphoryl-MurNAc-pentapeptide (lipid intermediate I) to form undecaprenyl-pyrophosphoryl-MurNAc- (pentapeptide)GlcNAc (lipid intermediate II)	2.4.1.227	GT28	Glyco_tran_28_C,Glyco_transf_28
MAG1002_gene_735|GeneMark.hmm|816_aa|-|13195|15645	470145.BACCOP_01534	0	927	COG1472@1|root,COG1472@2|Bacteria,4NE90@976|Bacteroidetes,2FMCU@200643|Bacteroidia,4AMW7@815|Bacteroidaceae	976|Bacteroidetes	Belongs to the glycosyl hydrolase 3 family	3.2.1.21	GH3	Fn3-like,Glyco_hydro_3,Glyco_hydro_3_C,PA14
MAG1002_gene_736|GeneMark.hmm|637_aa|-|15947|17860	1229276.DI53_2435	3.74e-245	698	COG1082@1|root,COG1082@2|Bacteria,4NEWC@976|Bacteroidetes,1IQQW@117747|Sphingobacteriia	976|Bacteroidetes	PFAM Glycoside hydrolase 97	3.2.1.20	GH31	GH97_C,GH97_N,Glyco_hydro_97
MAG1002_gene_737|GeneMark.hmm|773_aa|-|18217|20538	585543.HMPREF0969_01391	2.75e-238	691	COG1472@1|root,COG1472@2|Bacteria,4NE90@976|Bacteroidetes,2FNZH@200643|Bacteroidia,4AKR8@815|Bacteroidaceae	976|Bacteroidetes	Belongs to the glycosyl hydrolase 3 family	3.2.1.21	GH3	Fn3-like,Glyco_hydro_3,Glyco_hydro_3_C
MAG1002_gene_740|GeneMark.hmm|620_aa|+|25796|27658	1410613.JNKF01000011_gene862	2.05e-286	799	COG3669@1|root,COG3669@2|Bacteria,4NEDX@976|Bacteroidetes,2FNFV@200643|Bacteroidia	976|Bacteroidetes	F5 8 type C domain protein	3.2.1.51	GH29	Alpha_L_fucos,CHB_HEX_C_1,F5_F8_type_C,Fn3_assoc
MAG1002_gene_741|GeneMark.hmm|542_aa|+|27667|29295	1410613.JNKF01000014_gene2165	0	883	COG3507@1|root,COG3507@2|Bacteria,4NGA5@976|Bacteroidetes,2FMIM@200643|Bacteroidia	976|Bacteroidetes	Belongs to the glycosyl hydrolase 43 family	3.2.1.37,3.2.1.55	GH43,GH51	Glyco_hydro_43
MAG1002_gene_747|GeneMark.hmm|1017_aa|-|38403|41456	411476.BACOVA_02646	0	1271	COG1501@1|root,COG1501@2|Bacteria,4NE1H@976|Bacteroidetes,2FM4Z@200643|Bacteroidia,4AK6V@815|Bacteroidaceae	976|Bacteroidetes	Belongs to the glycosyl hydrolase 31 family	3.2.1.177	GH31	DUF4968,DUF5110,Gal_mutarotas_2,Glyco_hydro_31,PA14
MAG1002_gene_750|GeneMark.hmm|498_aa|-|44847|46343	873513.HMPREF6485_2074	2.76e-147	437	COG2730@1|root,COG2730@2|Bacteria,4NK8X@976|Bacteroidetes,2FNAS@200643|Bacteroidia	976|Bacteroidetes	Belongs to the glycosyl hydrolase 5 (cellulase A) family	3.2.1.4	GH5,GH9	BACON,Cellulase
MAG1002_gene_820|GeneMark.hmm|491_aa|-|159|1634	1235788.C802_01619	8.24e-204	580	COG1449@1|root,COG1449@2|Bacteria,4NFXW@976|Bacteroidetes,2FMRY@200643|Bacteroidia,4AMCU@815|Bacteroidaceae	976|Bacteroidetes	Belongs to the glycosyl hydrolase 57 family	3.2.1.1	GH57	Glyco_hydro_57
MAG1002_gene_821|GeneMark.hmm|443_aa|-|1741|3072	1235788.C802_01618	9.05e-252	697	COG0438@1|root,COG0438@2|Bacteria,4NEWR@976|Bacteroidetes,2FMW0@200643|Bacteroidia,4AKN5@815|Bacteroidaceae	976|Bacteroidetes	Glycosyltransferase, group 1 family protein	2.4.1.346	GT4	Glyco_transf_4,Glyco_transf_5,Glycos_transf_1
MAG1002_gene_1061|GeneMark.hmm|779_aa|+|132767|135106	1122978.AUFP01000004_gene1872	0	1209	COG1472@1|root,COG1472@2|Bacteria,4P08W@976|Bacteroidetes,2FRDC@200643|Bacteroidia	976|Bacteroidetes	Fibronectin type III-like domain	3.2.1.21	GH3	Fn3-like,Glyco_hydro_3,Glyco_hydro_3_C
MAG1002_gene_1228|GeneMark.hmm|968_aa|+|3837|6743	264731.PRU_1940	0	1391	COG1472@1|root,COG1472@2|Bacteria,4NE90@976|Bacteroidetes,2FMV4@200643|Bacteroidia	976|Bacteroidetes	Glycosyl hydrolase family 3	3.2.1.21	GH3	Fn3-like,Glyco_hydro_3,Glyco_hydro_3_C,PA14
MAG1002_gene_1260|GeneMark.hmm|504_aa|-|12000|13514	411479.BACUNI_04500	2e-212	604	COG5520@1|root,COG5520@2|Bacteria,4NF4C@976|Bacteroidetes,2FNPT@200643|Bacteroidia,4AM5V@815|Bacteroidaceae	976|Bacteroidetes	Belongs to the glycosyl hydrolase 30 family	3.2.1.45	GH30	Glyco_hydro_30,Glyco_hydro_30C
MAG1002_gene_1263|GeneMark.hmm|754_aa|-|15696|17960	585543.HMPREF0969_01563	0	1128	COG1501@1|root,COG1501@2|Bacteria,4NE1H@976|Bacteroidetes,2FN74@200643|Bacteroidia,4AKXQ@815|Bacteroidaceae	976|Bacteroidetes	Belongs to the glycosyl hydrolase 31 family	3.2.1.177	GH31	DUF4968,Gal_mutarotas_2,Glyco_hydro_31
MAG1002_gene_1326|GeneMark.hmm|810_aa|+|8814|11246	1349822.NSB1T_01465	7.3e-309	873	COG5009@1|root,COG5009@2|Bacteria,4NECJ@976|Bacteroidetes,2FNBG@200643|Bacteroidia,22ZGM@171551|Porphyromonadaceae	976|Bacteroidetes	Transglycosylase	2.4.1.129,3.4.16.4	GT51	Transgly,Transpeptidase
MAG1002_gene_1388|GeneMark.hmm|519_aa|-|11451|13010	762968.HMPREF9441_03080	1.17e-263	735	COG3534@1|root,COG3534@2|Bacteria,4NECK@976|Bacteroidetes,2FNNB@200643|Bacteroidia	976|Bacteroidetes	Alpha-L-arabinofuranosidase domain protein	3.2.1.55	GH51	Alpha-L-AF_C
MAG1002_gene_1485|GeneMark.hmm|667_aa|+|10982|12985	742727.HMPREF9447_01786	3.51e-257	739	COG4948@1|root,COG4948@2|Bacteria,4PKP3@976|Bacteroidetes,2FMI4@200643|Bacteroidia,4AMKV@815|Bacteroidaceae	976|Bacteroidetes	COG NOG06228 non supervised orthologous group	3.2.1.20	GH31	GH97_C,GH97_N,Glyco_hydro_97
MAG1002_gene_1486|GeneMark.hmm|765_aa|+|13047|15344	763034.HMPREF9446_02213	0	981	COG1472@1|root,COG1472@2|Bacteria,4P1TH@976|Bacteroidetes,2G2PA@200643|Bacteroidia,4AW3G@815|Bacteroidaceae	976|Bacteroidetes	Glycosyl hydrolase family 3	3.2.1.21	GH3	Fn3-like,Glyco_hydro_3,Glyco_hydro_3_C
MAG1002_gene_1487|GeneMark.hmm|1174_aa|+|15358|18882	1410608.JNKX01000019_gene2792	3.88e-31	141	COG3401@1|root,COG3401@2|Bacteria,4NFM5@976|Bacteroidetes,2G2P3@200643|Bacteroidia,4AMJ2@815|Bacteroidaceae	976|Bacteroidetes	candidate rhamnogalacturonan lyase, polysaccharide lyase family 11 protein K01238	4.2.2.23	PL11	CHB_HEX_C_1,FG-GAP,Laminin_G_3
MAG1002_gene_1514|GeneMark.hmm|962_aa|-|9951|12839	762968.HMPREF9441_02687	3.76e-286	827	COG3507@1|root,COG3507@2|Bacteria,4NHYJ@976|Bacteroidetes,2FPBR@200643|Bacteroidia	976|Bacteroidetes	C-terminal of Glycosyl hydrolases family 43	3.2.1.99	GH43	GH43_C,Glyco_hydro_43,Laminin_G_3
MAG1002_gene_1572|GeneMark.hmm|394_aa|-|58725|59909	264731.PRU_2516	1.33e-225	627	COG2730@1|root,COG2730@2|Bacteria,4P0AP@976|Bacteroidetes,2G2PD@200643|Bacteroidia	976|Bacteroidetes	Belongs to the glycosyl hydrolase 5 (cellulase A) family	3.2.1.4	GH5,GH9	Cellulase
MAG1002_gene_1629|GeneMark.hmm|636_aa|-|22369|24279	484018.BACPLE_00255	3.34e-262	741	COG3401@1|root,COG3401@2|Bacteria,4PMGF@976|Bacteroidetes,2G0CE@200643|Bacteroidia,4AV5V@815|Bacteroidaceae	976|Bacteroidetes	FG-GAP repeat protein	4.2.2.23	PL11	-
MAG1002_gene_1676|GeneMark.hmm|401_aa|-|11197|12402	555500.I215_07052	1.75e-118	356	COG3693@1|root,COG3693@2|Bacteria,4NE5Z@976|Bacteroidetes,1HYN4@117743|Flavobacteriia	976|Bacteroidetes	Beta-xylanase	3.2.1.37,3.2.1.55,3.2.1.8	GH43,GH51	Glyco_hydro_10
MAG1002_gene_1696|GeneMark.hmm|692_aa|-|4356|6434	762968.HMPREF9441_03660	0	1111	COG0296@1|root,COG0296@2|Bacteria,4NECZ@976|Bacteroidetes,2FMTG@200643|Bacteroidia	976|Bacteroidetes	1,4-alpha-glucan branching enzyme	2.4.1.18	CBM48,GH13	Alpha-amylase,Alpha-amylase_C,CBM_48
MAG1002_gene_1751|GeneMark.hmm|242_aa|-|36282|37010	762968.HMPREF9441_00404	1.82e-109	322	COG1922@1|root,COG1922@2|Bacteria,4NJGT@976|Bacteroidetes,2FPBY@200643|Bacteroidia	976|Bacteroidetes	Belongs to the glycosyltransferase 26 family	2.4.1.187	GT26	Glyco_tran_WecB
MAG1002_gene_1805|GeneMark.hmm|1342_aa|-|4038|8066	908937.Prede_1670	1.99e-222	694	COG3210@1|root,COG3401@1|root,COG3210@2|Bacteria,COG3401@2|Bacteria	2|Bacteria	FG-GAP repeat protein	3.2.1.78	GH26,GT2,GT4	CBM_35,CBM_6,Kelch_1,Malectin
MAG1002_gene_1815|GeneMark.hmm|680_aa|-|21941|23983	1408310.JHUW01000012_gene687	0	941	COG3534@1|root,COG3534@2|Bacteria,4NGKW@976|Bacteroidetes,2FM0F@200643|Bacteroidia	976|Bacteroidetes	Carbohydrate binding domain	3.2.1.55	GH51	Alpha-L-AF_C,CBM_4_9
MAG1002_gene_1880|GeneMark.hmm|368_aa|-|52715|53821	1122971.BAME01000012_gene1518	1.57e-159	459	COG0763@1|root,COG0763@2|Bacteria,4NDW3@976|Bacteroidetes,2FPE5@200643|Bacteroidia,22WGC@171551|Porphyromonadaceae	976|Bacteroidetes	Condensation of UDP-2,3-diacylglucosamine and 2,3- diacylglucosamine-1-phosphate to form lipid A disaccharide, a precursor of lipid A, a phosphorylated glycolipid that anchors the lipopolysaccharide to the outer membrane of the cell	2.4.1.182	GT19	LpxB
MAG1002_gene_1899|GeneMark.hmm|826_aa|-|242|2722	1410613.JNKF01000010_gene593	0	1276	COG1472@1|root,COG1472@2|Bacteria,4NE90@976|Bacteroidetes,2FNTN@200643|Bacteroidia	976|Bacteroidetes	hydrolase, family 3	3.2.1.21	GH3	Fn3-like,Glyco_hydro_3,Glyco_hydro_3_C
MAG1002_gene_1950|GeneMark.hmm|803_aa|-|14042|16453	1410608.JNKX01000002_gene1954	0	1036	COG1554@1|root,COG1554@2|Bacteria,4NEWW@976|Bacteroidetes,2FMF9@200643|Bacteroidia,4AMRU@815|Bacteroidaceae	976|Bacteroidetes	COG NOG04001 non supervised orthologous group	3.2.1.51	GH95	Glyco_hyd_65N_2,SASA
MAG1002_gene_1964|GeneMark.hmm|745_aa|-|10102|12339	1121094.KB894651_gene1570	3.06e-198	587	COG1472@1|root,COG1472@2|Bacteria,4NE90@976|Bacteroidetes,2FNZH@200643|Bacteroidia,4AKR8@815|Bacteroidaceae	976|Bacteroidetes	Belongs to the glycosyl hydrolase 3 family	3.2.1.21	GH3	Fn3-like,Glyco_hydro_3,Glyco_hydro_3_C
MAG1002_gene_2187|GeneMark.hmm|259_aa|-|12192|12971	1002367.HMPREF0673_01586	9.61e-160	450	COG1216@1|root,COG1216@2|Bacteria,4NEHI@976|Bacteroidetes,2FM3A@200643|Bacteroidia	976|Bacteroidetes	Glycosyltransferase, group 2 family protein	2.4.1.83	GT2	Glycos_transf_2
MAG1002_gene_2368|GeneMark.hmm|733_aa|+|21314|23515	1410666.JHXG01000003_gene1352	6.84e-243	697	COG3401@1|root,COG3401@2|Bacteria,4NFM5@976|Bacteroidetes,2FWZT@200643|Bacteroidia	976|Bacteroidetes	FG-GAP repeat protein	4.2.2.23	PL11	CHB_HEX_C_1,FG-GAP,Laminin_G_3
MAG1002_gene_2435|GeneMark.hmm|519_aa|-|11668|13227	59374.Fisuc_1688	5.81e-131	399	COG4124@1|root,COG4124@2|Bacteria	2|Bacteria	Belongs to the glycosyl hydrolase 26 family	3.2.1.78	GH26	CBM_3,CBM_35,CBM_X2,Dockerin_1,Glyco_hydro_26
MAG1002_gene_2440|GeneMark.hmm|426_aa|+|3|1283	585543.HMPREF0969_01563	8.56e-226	645	COG1501@1|root,COG1501@2|Bacteria,4NE1H@976|Bacteroidetes,2FN74@200643|Bacteroidia,4AKXQ@815|Bacteroidaceae	976|Bacteroidetes	Belongs to the glycosyl hydrolase 31 family	3.2.1.177	GH31	DUF4968,Gal_mutarotas_2,Glyco_hydro_31
MAG1002_gene_2543|GeneMark.hmm|430_aa|-|8643|9935	1095752.HMPREF9969_1750	9.67e-102	315	COG1519@1|root,COG1519@2|Bacteria,4NESA@976|Bacteroidetes,2FPNI@200643|Bacteroidia	976|Bacteroidetes	3-Deoxy-D-manno-octulosonic-acid transferase	2.4.99.12,2.4.99.13,2.4.99.14,2.4.99.15	GT30	Glycos_transf_N
MAG1003_gene_103|GeneMark.hmm|800_aa|+|1938|4340	552398.HMPREF0866_02247	0	901	COG0058@1|root,COG0058@2|Bacteria,1TQAJ@1239|Firmicutes,248E1@186801|Clostridia,3WHEI@541000|Ruminococcaceae	186801|Clostridia	Phosphorylase is an important allosteric enzyme in carbohydrate metabolism. Enzymes from different sources differ in their regulatory mechanisms and in their natural substrates. However, all known phosphorylases share catalytic and structural properties	2.4.1.1	GT35	Phosphorylase
MAG1003_gene_200|GeneMark.hmm|697_aa|+|3325|5418	1469948.JPNB01000002_gene3406	1.81e-313	876	COG1472@1|root,COG1472@2|Bacteria,1TP0T@1239|Firmicutes,24932@186801|Clostridia,36EVW@31979|Clostridiaceae	186801|Clostridia	hydrolase, family 3	3.2.1.21	GH3	Fn3-like,Glyco_hydro_3,Glyco_hydro_3_C
MAG1003_gene_202|GeneMark.hmm|806_aa|+|6014|8434	1007096.BAGW01000017_gene890	0	1075	COG3459@1|root,COG3459@2|Bacteria,1TQY8@1239|Firmicutes,248YP@186801|Clostridia,2N81K@216572|Oscillospiraceae	186801|Clostridia	Glycosyl hydrolase 36 superfamily, catalytic domain	2.4.1.20	GT36	Glyco_hydro_36,Glyco_transf_36
MAG1003_gene_308|GeneMark.hmm|148_aa|-|3|446	1507.HMPREF0262_01837	4.29e-43	157	COG0296@1|root,COG0296@2|Bacteria,1TP4M@1239|Firmicutes,247WH@186801|Clostridia,36EUN@31979|Clostridiaceae	186801|Clostridia	Catalyzes the formation of the alpha-1,6-glucosidic linkages in glycogen by scission of a 1,4-alpha-linked oligosaccharide from growing alpha-1,4-glucan chains and the subsequent attachment of the oligosaccharide to the alpha-1,6 position	2.4.1.18	CBM48,GH13	Alpha-amylase,Alpha-amylase_C,CBM_48
MAG1003_gene_331|GeneMark.hmm|498_aa|-|2401|3897	1519439.JPJG01000014_gene109	1.33e-253	707	COG1640@1|root,COG1640@2|Bacteria,1W5VQ@1239|Firmicutes,25E46@186801|Clostridia,2N6AX@216572|Oscillospiraceae	186801|Clostridia	4-alpha-glucanotransferase	2.4.1.25	GH77	Glyco_hydro_77
MAG1003_gene_365|GeneMark.hmm|555_aa|-|1149|2816	1280673.AUJJ01000013_gene1768	7.17e-234	662	COG0366@1|root,COG0366@2|Bacteria,1TP53@1239|Firmicutes,247XR@186801|Clostridia,4BWII@830|Butyrivibrio	186801|Clostridia	Alpha-amylase domain	3.2.1.1	GH13	Alpha-amylase,DUF3459
MAG1003_gene_446|GeneMark.hmm|181_aa|-|2|544	324057.Pjdr2_3019	1.22e-92	285	COG3534@1|root,COG3534@2|Bacteria,1TRY9@1239|Firmicutes,4HAZ7@91061|Bacilli,26TKV@186822|Paenibacillaceae	91061|Bacilli	alpha-N-arabinofuranosidase	3.2.1.55	GH51	Alpha-L-AF_C
MAG1003_gene_599|GeneMark.hmm|373_aa|+|3869|4990	1226322.HMPREF1545_03816	9.03e-109	330	COG0707@1|root,COG0707@2|Bacteria,1TQFT@1239|Firmicutes,248IA@186801|Clostridia,2N6D5@216572|Oscillospiraceae	186801|Clostridia	Cell wall formation. Catalyzes the transfer of a GlcNAc subunit on undecaprenyl-pyrophosphoryl-MurNAc-pentapeptide (lipid intermediate I) to form undecaprenyl-pyrophosphoryl-MurNAc- (pentapeptide)GlcNAc (lipid intermediate II)	2.4.1.227	GT28	Glyco_tran_28_C,Glyco_transf_28
MAG1003_gene_654|GeneMark.hmm|493_aa|+|2|1483	471855.Shel_17070	3.36e-204	588	COG0296@1|root,COG0296@2|Bacteria,2GJ5C@201174|Actinobacteria,4CUR7@84998|Coriobacteriia	84998|Coriobacteriia	Catalyzes the formation of the alpha-1,6-glucosidic linkages in glycogen by scission of a 1,4-alpha-linked oligosaccharide from growing alpha-1,4-glucan chains and the subsequent attachment of the oligosaccharide to the alpha-1,6 position	2.4.1.18	CBM48,GH13	Alpha-amylase,Alpha-amylase_C,CBM_48
MAG1003_gene_663|GeneMark.hmm|1142_aa|-|12783|16211	471855.Shel_17040	3.05e-185	556	COG0297@1|root,COG0297@2|Bacteria,2GWGE@201174|Actinobacteria,4CV0M@84998|Coriobacteriia	84998|Coriobacteriia	Synthesizes alpha-1,4-glucan chains using ADP-glucose	2.4.1.21	GT5	Glyco_transf_5,Glycos_transf_1
MAG1003_gene_700|GeneMark.hmm|602_aa|-|1382|3190	742738.HMPREF9460_02400	1.57e-144	440	COG4346@1|root,COG4346@2|Bacteria,1TSHX@1239|Firmicutes,24AN2@186801|Clostridia,2681J@186813|unclassified Clostridiales	186801|Clostridia	Dolichyl-phosphate-mannose-protein mannosyltransferase	2.4.1.109	GT39	GT87,PMT,PMT_2,PMT_4TMC
MAG1003_gene_811|GeneMark.hmm|329_aa|+|3|992	1120972.AUMH01000021_gene2280	2.36e-126	378	COG3534@1|root,COG3534@2|Bacteria,1TRY9@1239|Firmicutes,4HAZ7@91061|Bacilli	91061|Bacilli	alpha-N-arabinofuranosidase	3.2.1.55	GH51	Alpha-L-AF_C
MAG1003_gene_1074|GeneMark.hmm|432_aa|-|1083|2381	1232443.BAIA02000078_gene14	5.56e-08	63.9	COG1196@1|root,COG1196@2|Bacteria	2|Bacteria	nuclear chromosome segregation	4.2.2.1	PL8	-
MAG1003_gene_1138|GeneMark.hmm|1076_aa|+|8137|11367	1410638.JHXJ01000002_gene1360	1.02e-14	88.6	COG4932@1|root,COG5263@1|root,COG4932@2|Bacteria,COG5263@2|Bacteria	2|Bacteria	dextransucrase activity	3.2.1.97	GH101	CW_binding_1,DUF4856
MAG1003_gene_1260|GeneMark.hmm|778_aa|+|29622|31958	1121335.Clst_0308	5.76e-292	827	COG1472@1|root,COG1472@2|Bacteria,1TP0T@1239|Firmicutes,24932@186801|Clostridia,3WHAB@541000|Ruminococcaceae	186801|Clostridia	Belongs to the glycosyl hydrolase 3 family	3.2.1.21	GH3	Fn3-like,Glyco_hydro_3,Glyco_hydro_3_C
MAG1004_gene_150|GeneMark.hmm|26_aa|+|5615|5692	97138.C820_02748	2.22e-05	45.4	COG1922@1|root,COG1922@2|Bacteria,1V3QV@1239|Firmicutes,24AQ3@186801|Clostridia,36E8D@31979|Clostridiaceae	186801|Clostridia	Catalyzes the conversion of GlcNAc-PP-undecaprenol into ManNAc-GlcNAc-PP-undecaprenol, the first committed lipid intermediate in the de novo synthesis of teichoic acid	2.4.1.187	GT26	Glyco_tran_WecB,PS_pyruv_trans
MAG1004_gene_269|GeneMark.hmm|434_aa|+|6829|8133	97138.C820_01570	3.26e-174	502	COG0438@1|root,COG0438@2|Bacteria,1TPTA@1239|Firmicutes,24ANI@186801|Clostridia,36F75@31979|Clostridiaceae	186801|Clostridia	PFAM Glycosyl transferases group 1	2.4.1.337	GT4	Glyco_transf_4,Glycos_transf_1,RecX
MAG1004_gene_665|GeneMark.hmm|499_aa|-|8152|9651	633147.Olsu_1483	2.38e-268	745	COG1640@1|root,COG1640@2|Bacteria,2GM5Z@201174|Actinobacteria,4CUKB@84998|Coriobacteriia	84998|Coriobacteriia	4-alpha-glucanotransferase	2.4.1.25	GH77	Glyco_hydro_77
MAG1004_gene_1044|GeneMark.hmm|546_aa|-|2504|4144	97138.C820_02321	9.7e-209	598	COG1640@1|root,COG1640@2|Bacteria,1W5VQ@1239|Firmicutes,25E46@186801|Clostridia,36DWR@31979|Clostridiaceae	186801|Clostridia	4-alpha-glucanotransferase	2.4.1.25	GH77	Glyco_hydro_77
MAG1004_gene_1138|GeneMark.hmm|784_aa|-|5566|7920	97138.C820_02378	0	1035	COG0296@1|root,COG0296@2|Bacteria,1TP4M@1239|Firmicutes,247WH@186801|Clostridia,36EUN@31979|Clostridiaceae	186801|Clostridia	Catalyzes the formation of the alpha-1,6-glucosidic linkages in glycogen by scission of a 1,4-alpha-linked oligosaccharide from growing alpha-1,4-glucan chains and the subsequent attachment of the oligosaccharide to the alpha-1,6 position	2.4.1.18	CBM48,GH13	Alpha-amylase,Alpha-amylase_C,CBM_48
MAG1004_gene_1456|GeneMark.hmm|92_aa|+|1|279	97138.C820_02748	5.83e-43	146	COG1922@1|root,COG1922@2|Bacteria,1V3QV@1239|Firmicutes,24AQ3@186801|Clostridia,36E8D@31979|Clostridiaceae	186801|Clostridia	Catalyzes the conversion of GlcNAc-PP-undecaprenol into ManNAc-GlcNAc-PP-undecaprenol, the first committed lipid intermediate in the de novo synthesis of teichoic acid	2.4.1.187	GT26	Glyco_tran_WecB,PS_pyruv_trans
MAG1004_gene_1518|GeneMark.hmm|814_aa|+|2036|4480	97138.C820_01463	0	1322	COG0058@1|root,COG0058@2|Bacteria,1TQAJ@1239|Firmicutes,248E1@186801|Clostridia,36E5W@31979|Clostridiaceae	186801|Clostridia	Phosphorylase is an important allosteric enzyme in carbohydrate metabolism. Enzymes from different sources differ in their regulatory mechanisms and in their natural substrates. However, all known phosphorylases share catalytic and structural properties	2.4.1.1	GT35	Phosphorylase
MAG1004_gene_1673|GeneMark.hmm|594_aa|-|1987|3771	585394.RHOM_01235	1.37e-304	843	COG0366@1|root,COG0366@2|Bacteria,1TP53@1239|Firmicutes,247XR@186801|Clostridia	186801|Clostridia	Alpha amylase catalytic	3.2.1.1,3.2.1.10	GH13	Alpha-amylase,DUF3459
MAG1004_gene_1830|GeneMark.hmm|355_aa|+|5844|6911	97138.C820_02301	5.6e-169	481	COG0707@1|root,COG0707@2|Bacteria,1TQFT@1239|Firmicutes,248IA@186801|Clostridia,36E84@31979|Clostridiaceae	186801|Clostridia	Cell wall formation. Catalyzes the transfer of a GlcNAc subunit on undecaprenyl-pyrophosphoryl-MurNAc-pentapeptide (lipid intermediate I) to form undecaprenyl-pyrophosphoryl-MurNAc- (pentapeptide)GlcNAc (lipid intermediate II)	2.4.1.227	GT28	Glyco_tran_28_C,Glyco_transf_28
MAG1004_gene_1996|GeneMark.hmm|477_aa|+|16234|17667	97138.C820_02165	6.55e-238	666	COG0297@1|root,COG0297@2|Bacteria,1TQ4M@1239|Firmicutes,248G1@186801|Clostridia,36E5E@31979|Clostridiaceae	186801|Clostridia	Synthesizes alpha-1,4-glucan chains using ADP-glucose	2.4.1.21	GT5	Glyco_transf_5,Glycos_transf_1,HHH_3
MAG1005_gene_47|GeneMark.hmm|189_aa|-|1|567	1125701.HMPREF1221_00776	8.68e-51	174	COG0707@1|root,COG0707@2|Bacteria,2J5TF@203691|Spirochaetes	203691|Spirochaetes	Monogalactosyldiacylglycerol (MGDG) synthase	2.4.1.315,2.4.1.46	GT28	Glyco_tran_28_C,Glycos_transf_1,MGDG_synth
MAG1005_gene_185|GeneMark.hmm|306_aa|-|881|1801	1125725.HMPREF1325_1954	6.49e-98	313	COG5009@1|root,COG5009@2|Bacteria,2J5D4@203691|Spirochaetes	203691|Spirochaetes	penicillin-binding protein	2.4.1.129,3.4.16.4	GT51	Transgly,Transpeptidase
MAG1005_gene_329|GeneMark.hmm|36_aa|+|1467|1574	907348.TresaDRAFT_0856	4.73e-07	50.8	COG1640@1|root,COG1640@2|Bacteria,2J62I@203691|Spirochaetes	203691|Spirochaetes	4-alpha-glucanotransferase	2.4.1.25	GH77	Glyco_hydro_77
MAG1005_gene_367|GeneMark.hmm|245_aa|-|1216|1953	1125725.HMPREF1325_2549	2.94e-122	354	COG1922@1|root,COG1922@2|Bacteria,2J6M5@203691|Spirochaetes	203691|Spirochaetes	WecB TagA CpsF family	2.4.1.187	GT26	Glyco_tran_WecB
MAG1005_gene_424|GeneMark.hmm|415_aa|+|1119|2366	1125701.HMPREF1221_00761	1.16e-159	461	COG0707@1|root,COG0707@2|Bacteria,2J5XF@203691|Spirochaetes	203691|Spirochaetes	Cell wall formation. Catalyzes the transfer of a GlcNAc subunit on undecaprenyl-pyrophosphoryl-MurNAc-pentapeptide (lipid intermediate I) to form undecaprenyl-pyrophosphoryl-MurNAc- (pentapeptide)GlcNAc (lipid intermediate II)	2.4.1.227	GT28	Glyco_tran_28_C,Glyco_transf_28
MAG1005_gene_514|GeneMark.hmm|153_aa|-|3291|3752	877418.ATWV01000009_gene280	7.26e-47	166	COG0297@1|root,COG0297@2|Bacteria,2J579@203691|Spirochaetes	203691|Spirochaetes	starch synthase	2.4.1.21	GT5	Glyco_trans_1_4,Glyco_transf_5,Glycos_transf_1
MAG1005_gene_690|GeneMark.hmm|156_aa|-|1933|2403	1125725.HMPREF1325_0204	5.87e-46	160	COG0707@1|root,COG0707@2|Bacteria,2J5TF@203691|Spirochaetes	203691|Spirochaetes	Monogalactosyldiacylglycerol (MGDG) synthase	2.4.1.315,2.4.1.46	GT28	Glyco_tran_28_C,Glycos_transf_1,MGDG_synth
MAG1005_gene_992|GeneMark.hmm|674_aa|+|7028|9052	1125725.HMPREF1325_0559	1.48e-185	548	COG1449@1|root,COG1449@2|Bacteria,2J5C8@203691|Spirochaetes	203691|Spirochaetes	Belongs to the glycosyl hydrolase 57 family	2.4.1.25	GH57	DUF1925,DUF1926,Glyco_hydro_57
MAG1005_gene_1033|GeneMark.hmm|93_aa|+|1|282	1499685.CCFJ01000012_gene1795	4.25e-20	90.9	COG1472@1|root,COG1472@2|Bacteria,1TP0T@1239|Firmicutes,4HAAG@91061|Bacilli,1ZPV2@1386|Bacillus	91061|Bacilli	Belongs to the glycosyl hydrolase 3 family	3.2.1.21,3.2.1.52	GH3	Fn3-like,Glyco_hydro_3,Glyco_hydro_3_C
MAG1005_gene_1340|GeneMark.hmm|405_aa|-|3|1217	1125701.HMPREF1221_01003	4.24e-195	563	COG1523@1|root,COG1523@2|Bacteria,2J61K@203691|Spirochaetes	203691|Spirochaetes	Belongs to the glycosyl hydrolase 13 family	3.2.1.68	CBM48,GH13	Alpha-amylase,CBM_48
MAG1005_gene_1391|GeneMark.hmm|184_aa|-|1|552	1499685.CCFJ01000012_gene1795	1.78e-88	283	COG1472@1|root,COG1472@2|Bacteria,1TP0T@1239|Firmicutes,4HAAG@91061|Bacilli,1ZPV2@1386|Bacillus	91061|Bacilli	Belongs to the glycosyl hydrolase 3 family	3.2.1.21,3.2.1.52	GH3	Fn3-like,Glyco_hydro_3,Glyco_hydro_3_C
MAG1005_gene_1666|GeneMark.hmm|590_aa|-|5480|7252	1125725.HMPREF1325_2428	9.68e-184	535	COG1543@1|root,COG1543@2|Bacteria,2J628@203691|Spirochaetes	203691|Spirochaetes	Belongs to the glycosyl hydrolase 57 family	2.4.1.18	GH57	DUF1957,Glyco_hydro_57
MAG1007_gene_310|GeneMark.hmm|843_aa|-|333|2864	1321814.HMPREF9089_00559	1.98e-246	718	COG5009@1|root,COG5009@2|Bacteria,1UI0H@1239|Firmicutes,25E95@186801|Clostridia,25ZU7@186806|Eubacteriaceae	186801|Clostridia	Psort location Extracellular, score 9.55	2.4.1.129,3.4.16.4	GT51	Transgly,Transpeptidase
MAG1007_gene_557|GeneMark.hmm|371_aa|-|13748|14863	1321814.HMPREF9089_00605	1.24e-146	426	COG0707@1|root,COG0707@2|Bacteria,1TQFT@1239|Firmicutes,248IA@186801|Clostridia,25VJ9@186806|Eubacteriaceae	186801|Clostridia	Cell wall formation. Catalyzes the transfer of a GlcNAc subunit on undecaprenyl-pyrophosphoryl-MurNAc-pentapeptide (lipid intermediate I) to form undecaprenyl-pyrophosphoryl-MurNAc- (pentapeptide)GlcNAc (lipid intermediate II)	2.4.1.227	GT28	Glyco_tran_28_C,Glyco_transf_28
MAG1007_gene_623|GeneMark.hmm|598_aa|-|3181|4977	1280698.AUJS01000019_gene1672	8.06e-19	100	COG2373@1|root,COG2911@1|root,COG5492@1|root,COG2373@2|Bacteria,COG2911@2|Bacteria,COG5492@2|Bacteria	2|Bacteria	domain, Protein	3.2.1.4,3.2.1.52	GH5,GH9	Big_2,Coa1,Flg_new,Glyco_hydro_3,Glyco_hydro_3_C
MAG1007_gene_643|GeneMark.hmm|277_aa|+|3|836	1295642.H839_14939	2.84e-86	272	COG0297@1|root,COG0297@2|Bacteria,1TQ4M@1239|Firmicutes,4HAVA@91061|Bacilli,1WG3C@129337|Geobacillus	91061|Bacilli	Synthesizes alpha-1,4-glucan chains using ADP-glucose	2.4.1.21	GT5	Glyco_transf_5,Glycos_transf_1
MAG1007_gene_646|GeneMark.hmm|86_aa|+|3264|3521	504472.Slin_5282	1e-23	100	COG1640@1|root,COG3280@1|root,COG1640@2|Bacteria,COG3280@2|Bacteria,4NF7Z@976|Bacteroidetes,47NI0@768503|Cytophagia	976|Bacteroidetes	4-alpha-glucanotransferase	2.4.1.25	GH77	Alpha-amylase,CBM_20,Glyco_hydro_77
MAG1007_gene_745|GeneMark.hmm|313_aa|-|249|1190	1235799.C818_00153	6.74e-166	470	COG0463@1|root,COG0463@2|Bacteria,1TRFA@1239|Firmicutes,249CR@186801|Clostridia,27J0A@186928|unclassified Lachnospiraceae	186801|Clostridia	Glycosyl transferase family 2	2.4.2.53	GT2	Glycos_transf_2
MAG1007_gene_804|GeneMark.hmm|158_aa|+|3344|3817	877414.ATWA01000083_gene1334	4.41e-06	53.5	COG3209@1|root,COG5492@1|root,COG3209@2|Bacteria,COG5492@2|Bacteria,1UWE7@1239|Firmicutes,25KT8@186801|Clostridia,26BGT@186813|unclassified Clostridiales	2|Bacteria	Fibronectin type 3 domain	2.4.1.10,3.5.1.28	GH68	ALF,Big_2,ChW,PT-HINT,Ricin_B_lectin
MAG1007_gene_881|GeneMark.hmm|356_aa|-|2825|3895	588581.Cpap_1986	9.64e-10	68.9	COG2333@1|root,COG4733@1|root,COG5492@1|root,COG2333@2|Bacteria,COG4733@2|Bacteria,COG5492@2|Bacteria	2|Bacteria	domain, Protein	3.2.1.4	GH5,GH9	CBM_3,LRR_5,Lactamase_B
MAG1007_gene_1202|GeneMark.hmm|560_aa|-|1|1680	742722.HMPREF9463_01561	3.19e-220	635	COG0296@1|root,COG0296@2|Bacteria,2GJ5C@201174|Actinobacteria,4CUR7@84998|Coriobacteriia	84998|Coriobacteriia	Catalyzes the formation of the alpha-1,6-glucosidic linkages in glycogen by scission of a 1,4-alpha-linked oligosaccharide from growing alpha-1,4-glucan chains and the subsequent attachment of the oligosaccharide to the alpha-1,6 position	2.4.1.18	CBM48,GH13	Alpha-amylase,Alpha-amylase_C,CBM_48
MAG1008_gene_40|GeneMark.hmm|684_aa|-|2371|4425	679199.HMPREF9332_01281	5.91e-07	62	COG3525@1|root,COG3525@2|Bacteria,4NKWR@976|Bacteroidetes,2G21Z@200643|Bacteroidia,1WDUR@1283313|Alloprevotella	976|Bacteroidetes	Glycosyl hydrolase family 20, catalytic domain	3.2.1.52	GH20	Glyco_hydro_20,Glyco_hydro_20b
MAG1008_gene_344|GeneMark.hmm|492_aa|+|441|1919	633147.Olsu_1483	6.43e-200	571	COG1640@1|root,COG1640@2|Bacteria,2GM5Z@201174|Actinobacteria,4CUKB@84998|Coriobacteriia	84998|Coriobacteriia	4-alpha-glucanotransferase	2.4.1.25	GH77	Glyco_hydro_77
MAG1008_gene_345|GeneMark.hmm|772_aa|+|1951|4269	1121334.KB911066_gene711	9.22e-309	870	COG0058@1|root,COG0058@2|Bacteria,1TQAJ@1239|Firmicutes,248E1@186801|Clostridia,3WHEI@541000|Ruminococcaceae	186801|Clostridia	Phosphorylase is an important allosteric enzyme in carbohydrate metabolism. Enzymes from different sources differ in their regulatory mechanisms and in their natural substrates. However, all known phosphorylases share catalytic and structural properties	2.4.1.1	GT35	DUF3417,Phosphorylase
MAG1008_gene_384|GeneMark.hmm|802_aa|-|769|3177	663278.Ethha_1996	4.8e-308	872	COG0058@1|root,COG0058@2|Bacteria,1TQAJ@1239|Firmicutes,248E1@186801|Clostridia,3WHEI@541000|Ruminococcaceae	186801|Clostridia	Phosphorylase is an important allosteric enzyme in carbohydrate metabolism. Enzymes from different sources differ in their regulatory mechanisms and in their natural substrates. However, all known phosphorylases share catalytic and structural properties	2.4.1.1	GT35	Phosphorylase
MAG1008_gene_406|GeneMark.hmm|374_aa|-|3|1124	1121335.Clst_0308	6.93e-156	463	COG1472@1|root,COG1472@2|Bacteria,1TP0T@1239|Firmicutes,24932@186801|Clostridia,3WHAB@541000|Ruminococcaceae	186801|Clostridia	Belongs to the glycosyl hydrolase 3 family	3.2.1.21	GH3	Fn3-like,Glyco_hydro_3,Glyco_hydro_3_C
MAG1008_gene_460|GeneMark.hmm|175_aa|-|1109|1636	1095750.HMPREF9970_1127	3.39e-39	148	COG1523@1|root,COG1523@2|Bacteria,1TP3M@1239|Firmicutes,2481P@186801|Clostridia,1HUP1@1164882|Lachnoanaerobaculum	186801|Clostridia	Carbohydrate-binding module 48 (Isoamylase N-terminal domain)	3.2.1.41	CBM48,GH13	Alpha-amylase,CBM_48
MAG1008_gene_500|GeneMark.hmm|110_aa|+|3|335	1203606.HMPREF1526_00409	2.03e-33	123	COG1922@1|root,COG1922@2|Bacteria,1V3QV@1239|Firmicutes,24AQ3@186801|Clostridia,36E8D@31979|Clostridiaceae	186801|Clostridia	Catalyzes the conversion of GlcNAc-PP-undecaprenol into ManNAc-GlcNAc-PP-undecaprenol, the first committed lipid intermediate in the de novo synthesis of teichoic acid	2.4.1.187	GT26	Glyco_tran_WecB
MAG1008_gene_722|GeneMark.hmm|162_aa|-|3|488	1378168.N510_03270	4.32e-50	167	COG1922@1|root,COG1922@2|Bacteria,1V3QV@1239|Firmicutes	1239|Firmicutes	Catalyzes the conversion of GlcNAc-PP-undecaprenol into ManNAc-GlcNAc-PP-undecaprenol, the first committed lipid intermediate in the de novo synthesis of teichoic acid	2.4.1.187	GT26	Glyco_tran_WecB
MAG1008_gene_783|GeneMark.hmm|105_aa|-|1976|2293	1007096.BAGW01000027_gene1577	4.4e-09	60.1	COG4733@1|root,COG5492@1|root,COG4733@2|Bacteria,COG5492@2|Bacteria	2|Bacteria	domain, Protein	3.2.1.14,4.2.2.2	GH18	Big_2,CW_binding_1,Flg_new,SLH,fn3
MAG1008_gene_785|GeneMark.hmm|477_aa|-|3212|4645	552398.HMPREF0866_02248	7.76e-148	437	COG0297@1|root,COG0297@2|Bacteria,1TQ4M@1239|Firmicutes,248G1@186801|Clostridia,3WGRA@541000|Ruminococcaceae	186801|Clostridia	Synthesizes alpha-1,4-glucan chains using ADP-glucose	2.4.1.21	GT5	Glyco_transf_5,Glycos_transf_1
MAG1008_gene_1244|GeneMark.hmm|416_aa|-|5259|6509	1121335.Clst_0308	1.17e-128	395	COG1472@1|root,COG1472@2|Bacteria,1TP0T@1239|Firmicutes,24932@186801|Clostridia,3WHAB@541000|Ruminococcaceae	186801|Clostridia	Belongs to the glycosyl hydrolase 3 family	3.2.1.21	GH3	Fn3-like,Glyco_hydro_3,Glyco_hydro_3_C
MAG1008_gene_1362|GeneMark.hmm|308_aa|+|1|927	1226322.HMPREF1545_00989	1.5e-53	195	COG0744@1|root,COG0744@2|Bacteria,1TPM5@1239|Firmicutes,248A4@186801|Clostridia,2N6C9@216572|Oscillospiraceae	186801|Clostridia	Transglycosylase	2.4.1.129,3.4.16.4	GT51	Transgly,Transpeptidase
MAG1008_gene_1457|GeneMark.hmm|375_aa|+|697|1824	552398.HMPREF0866_01818	6.85e-137	402	COG0707@1|root,COG0707@2|Bacteria,1TQFT@1239|Firmicutes,248IA@186801|Clostridia,3WGFH@541000|Ruminococcaceae	186801|Clostridia	Cell wall formation. Catalyzes the transfer of a GlcNAc subunit on undecaprenyl-pyrophosphoryl-MurNAc-pentapeptide (lipid intermediate I) to form undecaprenyl-pyrophosphoryl-MurNAc- (pentapeptide)GlcNAc (lipid intermediate II)	2.4.1.227	GT28	Glyco_tran_28_C,Glyco_transf_28
MAG1008_gene_1625|GeneMark.hmm|299_aa|-|2561|3460	1286171.EAL2_808p04160	1.39e-114	352	COG0296@1|root,COG0296@2|Bacteria,1TP4M@1239|Firmicutes,247WH@186801|Clostridia,25V82@186806|Eubacteriaceae	186801|Clostridia	Catalyzes the formation of the alpha-1,6-glucosidic linkages in glycogen by scission of a 1,4-alpha-linked oligosaccharide from growing alpha-1,4-glucan chains and the subsequent attachment of the oligosaccharide to the alpha-1,6 position	2.4.1.18,3.2.1.141	CBM48,GH13	Alpha-amylase,Alpha-amylase_C,CBM_48,DUF3459
MAG1009_gene_167|GeneMark.hmm|1066_aa|+|17742|20942	742727.HMPREF9447_01922	2.05e-198	609	COG0383@1|root,COG0383@2|Bacteria,4NJ12@976|Bacteroidetes,2FNHX@200643|Bacteroidia,4AT8C@815|Bacteroidaceae	976|Bacteroidetes	Alpha mannosidase, middle domain	3.2.1.24	GH38	Alpha-mann_mid,Glyco_hydro_38,Glyco_hydro_38C
MAG1009_gene_168|GeneMark.hmm|459_aa|+|20947|22326	411459.RUMOBE_02657	1.67e-129	389	COG3669@1|root,COG3669@2|Bacteria,1TSG7@1239|Firmicutes,247VJ@186801|Clostridia,3Y044@572511|Blautia	186801|Clostridia	COG COG3669 Alpha-L-fucosidase	3.2.1.51	GH29	Alpha_L_fucos,Calx-beta,F5_F8_type_C,FIVAR,Gram_pos_anchor
MAG1009_gene_207|GeneMark.hmm|1086_aa|-|12344|15604	471870.BACINT_00645	2.95e-204	625	COG0383@1|root,COG0383@2|Bacteria,4NJ12@976|Bacteroidetes,2FNHX@200643|Bacteroidia,4AT8C@815|Bacteroidaceae	976|Bacteroidetes	Alpha mannosidase, middle domain	3.2.1.24	GH38	Alpha-mann_mid,F5_F8_type_C,Glyco_hydro_38,Glyco_hydro_38C
MAG1009_gene_285|GeneMark.hmm|358_aa|+|3030|4106	5722.XP_001579287.1	5.71e-116	347	COG1621@1|root,KOG0228@2759|Eukaryota	2759|Eukaryota	beta-fructofuranosidase activity	3.2.1.26,3.2.1.65	GH32	Glyco_hydro_32C,Glyco_hydro_32N
MAG1009_gene_389|GeneMark.hmm|523_aa|-|78133|79704	1121912.AUHD01000012_gene812	6.18e-116	365	COG3525@1|root,COG3525@2|Bacteria,4NE08@976|Bacteroidetes,1HXU1@117743|Flavobacteriia	976|Bacteroidetes	Glycosyl hydrolase family 20, catalytic domain	3.2.1.52	GH20	CHB_HEX_C_1,F5_F8_type_C,Fn3_assoc,Glyco_hydro_20,Glyco_hydro_20b
MAG1009_gene_403|GeneMark.hmm|496_aa|-|92129|93619	935948.KE386494_gene687	1.16e-234	660	COG3534@1|root,COG3534@2|Bacteria,1TRY9@1239|Firmicutes,2497J@186801|Clostridia,42FK1@68295|Thermoanaerobacterales	186801|Clostridia	PFAM alpha-L-arabinofuranosidase domain protein	3.2.1.55	GH51	Alpha-L-AF_C
MAG1009_gene_404|GeneMark.hmm|1399_aa|-|93718|97917	1384065.JAGS01000001_gene1891	8.61e-20	105	COG2730@1|root,COG5184@1|root,COG2730@2|Bacteria,COG5184@2|Bacteria	2|Bacteria	guanyl-nucleotide exchange factor activity	3.2.1.4	GH5,GH9	LRR_5,RCC1,SLH,TIG
MAG1009_gene_438|GeneMark.hmm|810_aa|-|31650|34082	1507.HMPREF0262_01823	1.52e-161	496	COG0744@1|root,COG0744@2|Bacteria,1TPM5@1239|Firmicutes,248A4@186801|Clostridia,36E3C@31979|Clostridiaceae	186801|Clostridia	penicillin-binding protein 1A	2.4.1.129,3.4.16.4	GT51	Transgly,Transpeptidase
MAG1009_gene_518|GeneMark.hmm|650_aa|-|20814|22766	1449050.JNLE01000003_gene1414	2.7e-244	697	COG1501@1|root,COG1501@2|Bacteria,1TR8N@1239|Firmicutes,248WR@186801|Clostridia,36VXD@31979|Clostridiaceae	186801|Clostridia	Belongs to the glycosyl hydrolase 31 family	3.2.1.177	GH31	DUF5110,Glyco_hydro_31
MAG1009_gene_529|GeneMark.hmm|317_aa|+|33129|34082	1410616.JHXE01000001_gene2625	2.09e-128	375	COG0463@1|root,COG0463@2|Bacteria,1TRFA@1239|Firmicutes,249CR@186801|Clostridia,3NHX9@46205|Pseudobutyrivibrio	186801|Clostridia	Glycosyl transferase family 2	2.4.2.53	GT2	Glycos_transf_2
MAG1009_gene_571|GeneMark.hmm|846_aa|-|3155|5695	1033810.HLPCO_002257	4.72e-277	794	COG1472@1|root,COG1472@2|Bacteria,2NNR4@2323|unclassified Bacteria	2|Bacteria	Fibronectin type III-like domain	3.2.1.21	GH3	Fn3-like,Glyco_hydro_3,Glyco_hydro_3_C,PA14
MAG1009_gene_583|GeneMark.hmm|377_aa|-|14035|15168	428125.CLOLEP_02200	2.6e-125	372	COG0707@1|root,COG0707@2|Bacteria,1TQFT@1239|Firmicutes,248IA@186801|Clostridia,3WGFH@541000|Ruminococcaceae	186801|Clostridia	Cell wall formation. Catalyzes the transfer of a GlcNAc subunit on undecaprenyl-pyrophosphoryl-MurNAc-pentapeptide (lipid intermediate I) to form undecaprenyl-pyrophosphoryl-MurNAc- (pentapeptide)GlcNAc (lipid intermediate II)	2.4.1.227	GT28	Glyco_tran_28_C,Glyco_transf_28
MAG1009_gene_600|GeneMark.hmm|618_aa|-|34023|35879	428125.CLOLEP_01246	3.27e-206	598	COG0366@1|root,COG0366@2|Bacteria,1TNZ0@1239|Firmicutes,247YM@186801|Clostridia,3WGCV@541000|Ruminococcaceae	186801|Clostridia	Alpha amylase, catalytic domain protein	2.4.1.25,3.2.1.133,3.2.1.135,3.2.1.20,3.2.1.54	GH13,GH31,GH77	Alpha-amylase,Alpha-amylase_N,Glyco_hydro_77,Malt_amylase_C
MAG1009_gene_601|GeneMark.hmm|875_aa|-|35941|38568	428125.CLOLEP_01243	0	1010	COG0058@1|root,COG0058@2|Bacteria,1TQAJ@1239|Firmicutes,248E1@186801|Clostridia,3WHEI@541000|Ruminococcaceae	186801|Clostridia	Phosphorylase is an important allosteric enzyme in carbohydrate metabolism. Enzymes from different sources differ in their regulatory mechanisms and in their natural substrates. However, all known phosphorylases share catalytic and structural properties	2.4.1.1	GT35	Phosphorylase
MAG1009_gene_615|GeneMark.hmm|767_aa|-|52602|54905	1280668.ATVT01000003_gene2541	8.87e-216	629	COG1501@1|root,COG1501@2|Bacteria,1TR8N@1239|Firmicutes,24A10@186801|Clostridia,4BW4K@830|Butyrivibrio	186801|Clostridia	Galactose mutarotase-like	3.2.1.20	GH31	DUF4968,DUF5110,Gal_mutarotas_2,Glyco_hydro_31
MAG1009_gene_652|GeneMark.hmm|338_aa|-|24971|25987	1410670.JHXF01000008_gene873	6.18e-137	399	COG1363@1|root,COG1363@2|Bacteria,1TNZT@1239|Firmicutes,248D0@186801|Clostridia,3WGHW@541000|Ruminococcaceae	186801|Clostridia	M42 glutamyl aminopeptidase	3.2.1.4	GH5,GH9	Peptidase_M42
MAG1009_gene_783|GeneMark.hmm|112_aa|+|7671|8009	1345695.CLSA_c36750	2.7e-28	115	COG1472@1|root,COG1472@2|Bacteria,1TP0T@1239|Firmicutes,24932@186801|Clostridia,36EVW@31979|Clostridiaceae	186801|Clostridia	hydrolase, family 3	3.2.1.21	GH3	Fn3-like,Glyco_hydro_3,Glyco_hydro_3_C
MAG1009_gene_805|GeneMark.hmm|494_aa|+|19343|20827	642492.Clole_0555	8.61e-226	637	COG3534@1|root,COG3534@2|Bacteria,1TR7B@1239|Firmicutes,248ZA@186801|Clostridia	186801|Clostridia	Alpha-L-arabinofuranosidase	3.2.1.55	GH51	Alpha-L-AF_C
MAG1009_gene_913|GeneMark.hmm|364_aa|+|24243|25337	742742.HMPREF9452_00650	3.24e-112	338	COG0438@1|root,COG0438@2|Bacteria	2|Bacteria	transferase activity, transferring glycosyl groups	2.4.1.337	GT4	Glyco_transf_4,Glycos_transf_1
MAG1009_gene_928|GeneMark.hmm|831_aa|+|9211|11706	1033810.HLPCO_002257	6.22e-271	778	COG1472@1|root,COG1472@2|Bacteria,2NNR4@2323|unclassified Bacteria	2|Bacteria	Fibronectin type III-like domain	3.2.1.21	GH3	Fn3-like,Glyco_hydro_3,Glyco_hydro_3_C,PA14
MAG101_gene_9|GeneMark.hmm|365_aa|-|7426|8523	585394.RHOM_12770	1.59e-129	390	COG0366@1|root,COG0366@2|Bacteria,1TSEA@1239|Firmicutes,248HJ@186801|Clostridia	186801|Clostridia	Alpha amylase catalytic	3.2.1.1	GH13	Alpha-amylase,DUF3459
MAG101_gene_26|GeneMark.hmm|45_aa|+|1738|1872	411462.DORLON_01838	3.73e-15	74.3	COG5009@1|root,COG5009@2|Bacteria,1UI0H@1239|Firmicutes,25E95@186801|Clostridia,27V86@189330|Dorea	186801|Clostridia	Transglycosylase	2.4.1.129,3.4.16.4	GT51	Transgly,Transpeptidase
MAG101_gene_34|GeneMark.hmm|45_aa|+|1|138	1235800.C819_02513	8.19e-11	62	COG0366@1|root,COG0366@2|Bacteria,1TNZ0@1239|Firmicutes,247YM@186801|Clostridia,27IX5@186928|unclassified Lachnospiraceae	186801|Clostridia	Alpha amylase, N-terminal ig-like domain	3.2.1.133,3.2.1.135,3.2.1.54	GH13	Alpha-amylase,Alpha-amylase_N,Malt_amylase_C
MAG101_gene_49|GeneMark.hmm|483_aa|-|3268|4719	622312.ROSEINA2194_02735	1.91e-250	699	COG0297@1|root,COG0297@2|Bacteria,1TQ4M@1239|Firmicutes,248G1@186801|Clostridia	186801|Clostridia	Synthesizes alpha-1,4-glucan chains using ADP-glucose	2.4.1.21	GT5	Glyco_transf_5,Glycos_transf_1
MAG101_gene_247|GeneMark.hmm|50_aa|+|1940|2089	1235800.C819_02513	2.4e-12	66.6	COG0366@1|root,COG0366@2|Bacteria,1TNZ0@1239|Firmicutes,247YM@186801|Clostridia,27IX5@186928|unclassified Lachnospiraceae	186801|Clostridia	Alpha amylase, N-terminal ig-like domain	3.2.1.133,3.2.1.135,3.2.1.54	GH13	Alpha-amylase,Alpha-amylase_N,Malt_amylase_C
MAG101_gene_380|GeneMark.hmm|67_aa|-|1053|1256	585394.RHOM_05755	6.6e-17	80.5	COG1472@1|root,COG1472@2|Bacteria,1TP0T@1239|Firmicutes,24932@186801|Clostridia	186801|Clostridia	hydrolase, family 3	3.2.1.21	GH3	Fn3-like,Glyco_hydro_3,Glyco_hydro_3_C
MAG101_gene_436|GeneMark.hmm|239_aa|-|2522|3241	537007.BLAHAN_04450	4.12e-129	380	COG0366@1|root,COG0366@2|Bacteria,1TR93@1239|Firmicutes,24AB0@186801|Clostridia,3XZWZ@572511|Blautia	186801|Clostridia	Alpha amylase, catalytic domain	2.4.1.329,2.4.1.7	GH13	Alpha-amylase
MAG101_gene_441|GeneMark.hmm|69_aa|+|4119|4325	622312.ROSEINA2194_02127	2.5e-34	126	COG0707@1|root,COG0707@2|Bacteria,1UQ6A@1239|Firmicutes,248FR@186801|Clostridia	186801|Clostridia	Monogalactosyldiacylglycerol synthase	2.4.1.315	GT28	Glyco_tran_28_C,Glycos_transf_1,MGDG_synth
MAG101_gene_686|GeneMark.hmm|194_aa|-|983|1567	585394.RHOM_06635	3.71e-90	279	COG1640@1|root,COG1640@2|Bacteria,1W5VQ@1239|Firmicutes,25E46@186801|Clostridia	186801|Clostridia	4-alpha-glucanotransferase	2.4.1.25	GH77	Glyco_hydro_77
MAG101_gene_728|GeneMark.hmm|728_aa|+|2|2188	140626.JHWB01000009_gene1414	0	1125	COG1523@1|root,COG1523@2|Bacteria,1TP3M@1239|Firmicutes,2481P@186801|Clostridia	186801|Clostridia	Belongs to the glycosyl hydrolase 13 family	3.2.1.68	CBM48,GH13	Alpha-amylase,CBM_48
MAG101_gene_866|GeneMark.hmm|148_aa|+|3|449	585394.RHOM_05800	2.4e-81	251	COG3405@1|root,COG3405@2|Bacteria,1U1E1@1239|Firmicutes,24878@186801|Clostridia	186801|Clostridia	family 8	3.2.1.156	GH8	Dockerin_1,Glyco_hydro_8,Polysacc_deac_1
MAG101_gene_923|GeneMark.hmm|822_aa|-|7519|9987	622312.ROSEINA2194_02272	0	1320	COG0058@1|root,COG0058@2|Bacteria,1TQAJ@1239|Firmicutes,248E1@186801|Clostridia	186801|Clostridia	Phosphorylase is an important allosteric enzyme in carbohydrate metabolism. Enzymes from different sources differ in their regulatory mechanisms and in their natural substrates. However, all known phosphorylases share catalytic and structural properties	2.4.1.1	GT35	Phosphorylase
MAG101_gene_989|GeneMark.hmm|417_aa|-|3|1253	585394.RHOM_03195	9.26e-305	834	COG3534@1|root,COG3534@2|Bacteria,1TR7B@1239|Firmicutes,248ZA@186801|Clostridia	186801|Clostridia	Alpha-L-arabinofuranosidase	3.2.1.55	GH51	Alpha-L-AF_C
MAG101_gene_1096|GeneMark.hmm|581_aa|-|935|2680	140626.JHWB01000011_gene88	4.53e-215	618	COG1523@1|root,COG1523@2|Bacteria,1TP3M@1239|Firmicutes,2481P@186801|Clostridia	186801|Clostridia	Belongs to the glycosyl hydrolase 13 family	3.2.1.68	CBM48,GH13	Alpha-amylase,CBM_48
MAG101_gene_1101|GeneMark.hmm|276_aa|-|324|1154	585394.RHOM_11895	3.27e-155	446	COG0366@1|root,COG0366@2|Bacteria,1TQFJ@1239|Firmicutes,249Y3@186801|Clostridia	186801|Clostridia	Alpha amylase, catalytic domain protein	3.2.1.133,3.2.1.135,3.2.1.54	GH13	Alpha-amylase,Alpha-amylase_N
MAG101_gene_1131|GeneMark.hmm|34_aa|+|1285|1386	1341157.RF007C_10840	4.77e-16	76.3	COG2730@1|root,COG4124@1|root,COG2730@2|Bacteria,COG4124@2|Bacteria,1UK4A@1239|Firmicutes,248JY@186801|Clostridia,3WI3R@541000|Ruminococcaceae	186801|Clostridia	Belongs to the glycosyl hydrolase 5 (cellulase A) family	3.2.1.4	GH5,GH9	CBM_2,Cellulase,Dockerin_1
MAG101_gene_1234|GeneMark.hmm|814_aa|-|455|2899	397291.C804_03759	0	1068	COG1472@1|root,COG1472@2|Bacteria,1TPH5@1239|Firmicutes,247QP@186801|Clostridia,27IMH@186928|unclassified Lachnospiraceae	186801|Clostridia	Fibronectin type III-like domain	3.2.1.21	GH3	Fn3-like,Glyco_hydro_3,Glyco_hydro_3_C
MAG101_gene_1422|GeneMark.hmm|265_aa|-|1|795	140626.JHWB01000013_gene432	3.35e-140	419	COG0058@1|root,COG0058@2|Bacteria,1TQAJ@1239|Firmicutes	1239|Firmicutes	Phosphorylase is an important allosteric enzyme in carbohydrate metabolism. Enzymes from different sources differ in their regulatory mechanisms and in their natural substrates. However, all known phosphorylases share catalytic and structural properties	2.4.1.1	GT35	Phosphorylase
MAG101_gene_1484|GeneMark.hmm|368_aa|-|1|1104	97139.C824_03665	8.84e-128	378	COG2730@1|root,COG2730@2|Bacteria,1TSJQ@1239|Firmicutes,247IR@186801|Clostridia,36GWY@31979|Clostridiaceae	186801|Clostridia	hydrolase family 5	3.2.1.4	GH5,GH9	CBM_17_28,CBM_2,Cellulase,SLH
MAG101_gene_1507|GeneMark.hmm|124_aa|+|2|376	622312.ROSEINA2194_02496	4.94e-59	201	COG3459@1|root,COG3459@2|Bacteria,1TQY8@1239|Firmicutes,248YP@186801|Clostridia	186801|Clostridia	Glycosyltransferase 36 associated	2.4.1.20	GT36	Glyco_hydro_36,Glyco_transf_36
MAG101_gene_1537|GeneMark.hmm|488_aa|-|806|2272	622312.ROSEINA2194_03834	3.33e-284	785	COG1621@1|root,COG1621@2|Bacteria,1TPAE@1239|Firmicutes,247UU@186801|Clostridia	186801|Clostridia	Glycosyl hydrolase family 32	3.2.1.26	GH32	Glyco_hydro_32C,Glyco_hydro_32N
MAG101_gene_1667|GeneMark.hmm|500_aa|+|6672|8174	140626.JHWB01000009_gene1295	6.7e-211	599	COG1640@1|root,COG1640@2|Bacteria,1W5VQ@1239|Firmicutes,25E46@186801|Clostridia	186801|Clostridia	4-alpha-glucanotransferase	2.4.1.25	GH77	Glyco_hydro_77
MAG101_gene_1671|GeneMark.hmm|27_aa|+|12703|12783	1280696.ATVY01000011_gene1605	7.07e-06	47	COG0366@1|root,COG0366@2|Bacteria,1TSEA@1239|Firmicutes,248HJ@186801|Clostridia,4BXMF@830|Butyrivibrio	186801|Clostridia	Alpha-amylase domain	3.2.1.1	GH13	Alpha-amylase,DUF3459
MAG101_gene_1712|GeneMark.hmm|33_aa|+|1066|1164	585394.RHOM_03150	2.46e-08	54.3	COG3507@1|root,COG3507@2|Bacteria,1TR04@1239|Firmicutes,24ATC@186801|Clostridia	186801|Clostridia	Belongs to the glycosyl hydrolase 43 family	3.2.1.55	CBM6,GH43	AbfB,Big_3,CBM_2,CBM_4_9,CBM_6,Dockerin_1,Esterase,Glyco_hydro_43,RicinB_lectin_2
MAG101_gene_1728|GeneMark.hmm|664_aa|+|1275|3269	622312.ROSEINA2194_02183	0	1095	COG0296@1|root,COG0296@2|Bacteria,1TP4M@1239|Firmicutes,247WH@186801|Clostridia	186801|Clostridia	Catalyzes the formation of the alpha-1,6-glucosidic linkages in glycogen by scission of a 1,4-alpha-linked oligosaccharide from growing alpha-1,4-glucan chains and the subsequent attachment of the oligosaccharide to the alpha-1,6 position	2.4.1.18	CBM48,GH13	Alpha-amylase,Alpha-amylase_C,CBM_48
MAG101_gene_1823|GeneMark.hmm|233_aa|-|2|700	641112.ACOK01000051_gene3849	4.71e-91	279	COG4225@1|root,COG4225@2|Bacteria,1TRJ7@1239|Firmicutes,24806@186801|Clostridia,3WH3B@541000|Ruminococcaceae	186801|Clostridia	Glycosyl Hydrolase Family 88	3.2.1.172	GH105	Glyco_hydro_88
MAG101_gene_1831|GeneMark.hmm|143_aa|+|2|433	1341157.RF007C_15370	5.99e-69	226	COG0366@1|root,COG0366@2|Bacteria,1TNZ0@1239|Firmicutes,247YM@186801|Clostridia,3WGCV@541000|Ruminococcaceae	186801|Clostridia	Alpha amylase, catalytic domain protein	2.4.1.25,3.2.1.133,3.2.1.135,3.2.1.20,3.2.1.54	GH13,GH31,GH77	Alpha-amylase,Alpha-amylase_N,Glyco_hydro_77,Malt_amylase_C
MAG101_gene_1903|GeneMark.hmm|366_aa|-|1065|2165	140626.JHWB01000022_gene2073	1.31e-187	529	COG0707@1|root,COG0707@2|Bacteria,1TQFT@1239|Firmicutes,248IA@186801|Clostridia	186801|Clostridia	Cell wall formation. Catalyzes the transfer of a GlcNAc subunit on undecaprenyl-pyrophosphoryl-MurNAc-pentapeptide (lipid intermediate I) to form undecaprenyl-pyrophosphoryl-MurNAc- (pentapeptide)GlcNAc (lipid intermediate II)	2.4.1.227	GT28	Glyco_tran_28_C,Glyco_transf_28
MAG101_gene_2137|GeneMark.hmm|33_aa|+|2159|2257	1280698.AUJS01000009_gene763	5.97e-13	67.4	COG0366@1|root,COG0366@2|Bacteria,1TP53@1239|Firmicutes,247XR@186801|Clostridia,27W3W@189330|Dorea	186801|Clostridia	Alpha-amylase domain	3.2.1.1,3.2.1.10	GH13	Alpha-amylase,DUF3459,Malt_amylase_C
MAG1010_gene_27|GeneMark.hmm|452_aa|-|2|1357	471855.Shel_17040	2.19e-179	517	COG0297@1|root,COG0297@2|Bacteria,2GWGE@201174|Actinobacteria,4CV0M@84998|Coriobacteriia	84998|Coriobacteriia	Synthesizes alpha-1,4-glucan chains using ADP-glucose	2.4.1.21	GT5	Glyco_transf_5,Glycos_transf_1
MAG1010_gene_108|GeneMark.hmm|778_aa|-|25348|27684	1121335.Clst_0308	6.17e-294	832	COG1472@1|root,COG1472@2|Bacteria,1TP0T@1239|Firmicutes,24932@186801|Clostridia,3WHAB@541000|Ruminococcaceae	186801|Clostridia	Belongs to the glycosyl hydrolase 3 family	3.2.1.21	GH3	Fn3-like,Glyco_hydro_3,Glyco_hydro_3_C
MAG1010_gene_156|GeneMark.hmm|79_aa|+|2|241	1200557.JHWV01000016_gene2239	4.15e-06	50.4	COG0366@1|root,COG1640@1|root,COG0366@2|Bacteria,COG1640@2|Bacteria,1TNZ0@1239|Firmicutes,4H2EE@909932|Negativicutes	909932|Negativicutes	Belongs to the glycosyl hydrolase 13 family	2.4.1.25	GH77	Alpha-amylase,Glyco_hydro_77
MAG1010_gene_289|GeneMark.hmm|633_aa|-|8477|10378	471855.Shel_17070	1.03e-257	730	COG0296@1|root,COG0296@2|Bacteria,2GJ5C@201174|Actinobacteria,4CUR7@84998|Coriobacteriia	84998|Coriobacteriia	Catalyzes the formation of the alpha-1,6-glucosidic linkages in glycogen by scission of a 1,4-alpha-linked oligosaccharide from growing alpha-1,4-glucan chains and the subsequent attachment of the oligosaccharide to the alpha-1,6 position	2.4.1.18	CBM48,GH13	Alpha-amylase,Alpha-amylase_C,CBM_48
MAG1010_gene_427|GeneMark.hmm|498_aa|+|5448|6944	1519439.JPJG01000014_gene109	1.33e-253	707	COG1640@1|root,COG1640@2|Bacteria,1W5VQ@1239|Firmicutes,25E46@186801|Clostridia,2N6AX@216572|Oscillospiraceae	186801|Clostridia	4-alpha-glucanotransferase	2.4.1.25	GH77	Glyco_hydro_77
MAG1010_gene_435|GeneMark.hmm|106_aa|+|14341|14658	1410650.JHWL01000012_gene265	4.82e-27	111	COG1472@1|root,COG1472@2|Bacteria,1TP0T@1239|Firmicutes,24932@186801|Clostridia,4BXAQ@830|Butyrivibrio	186801|Clostridia	Fibronectin type III-like domain	3.2.1.21	GH3	Fn3-like,Glyco_hydro_3,Glyco_hydro_3_C
MAG1010_gene_698|GeneMark.hmm|800_aa|-|2883|5285	411467.BACCAP_02799	0	907	COG0058@1|root,COG0058@2|Bacteria,1TQAJ@1239|Firmicutes,248E1@186801|Clostridia,267WN@186813|unclassified Clostridiales	186801|Clostridia	Phosphorylase is an important allosteric enzyme in carbohydrate metabolism. Enzymes from different sources differ in their regulatory mechanisms and in their natural substrates. However, all known phosphorylases share catalytic and structural properties	2.4.1.1	GT35	Phosphorylase
MAG1010_gene_835|GeneMark.hmm|67_aa|+|2|205	1469948.JPNB01000002_gene3406	1.43e-12	68.2	COG1472@1|root,COG1472@2|Bacteria,1TP0T@1239|Firmicutes,24932@186801|Clostridia,36EVW@31979|Clostridiaceae	186801|Clostridia	hydrolase, family 3	3.2.1.21	GH3	Fn3-like,Glyco_hydro_3,Glyco_hydro_3_C
MAG1010_gene_837|GeneMark.hmm|806_aa|+|801|3221	1007096.BAGW01000017_gene890	0	1074	COG3459@1|root,COG3459@2|Bacteria,1TQY8@1239|Firmicutes,248YP@186801|Clostridia,2N81K@216572|Oscillospiraceae	186801|Clostridia	Glycosyl hydrolase 36 superfamily, catalytic domain	2.4.1.20	GT36	Glyco_hydro_36,Glyco_transf_36
MAG1010_gene_1056|GeneMark.hmm|1074_aa|-|12387|15611	1410638.JHXJ01000002_gene1360	8.87e-18	98.6	COG4932@1|root,COG5263@1|root,COG4932@2|Bacteria,COG5263@2|Bacteria	2|Bacteria	dextransucrase activity	3.2.1.97	GH101	CW_binding_1,DUF4856
MAG1010_gene_1156|GeneMark.hmm|486_aa|-|1|1458	1507.HMPREF0262_01842	1.23e-159	475	COG0366@1|root,COG0366@2|Bacteria,1TNZ0@1239|Firmicutes,247YM@186801|Clostridia,36EQD@31979|Clostridiaceae	186801|Clostridia	Belongs to the glycosyl hydrolase 13 family	2.4.1.25	GH77	Alpha-amylase,Glyco_hydro_77,Malt_amylase_C
MAG1010_gene_1259|GeneMark.hmm|602_aa|+|69800|71608	742738.HMPREF9460_02400	1.25e-143	437	COG4346@1|root,COG4346@2|Bacteria,1TSHX@1239|Firmicutes,24AN2@186801|Clostridia,2681J@186813|unclassified Clostridiales	186801|Clostridia	Dolichyl-phosphate-mannose-protein mannosyltransferase	2.4.1.109	GT39	GT87,PMT,PMT_2,PMT_4TMC
MAG1010_gene_1406|GeneMark.hmm|555_aa|-|9160|10827	1280673.AUJJ01000013_gene1768	1.17e-232	659	COG0366@1|root,COG0366@2|Bacteria,1TP53@1239|Firmicutes,247XR@186801|Clostridia,4BWII@830|Butyrivibrio	186801|Clostridia	Alpha-amylase domain	3.2.1.1	GH13	Alpha-amylase,DUF3459
MAG1010_gene_1505|GeneMark.hmm|743_aa|-|65485|67716	1297617.JPJD01000088_gene3172	7.72e-173	526	COG0744@1|root,COG0744@2|Bacteria,1TPM5@1239|Firmicutes,248A4@186801|Clostridia,267QQ@186813|unclassified Clostridiales	186801|Clostridia	Transglycosylase	2.4.1.129,3.4.16.4	GT51	Transgly,Transpeptidase
MAG1011_gene_91|GeneMark.hmm|304_aa|-|3|914	1499683.CCFF01000016_gene782	2.04e-92	291	COG0366@1|root,COG0366@2|Bacteria,1TSEA@1239|Firmicutes,248HJ@186801|Clostridia,36G5W@31979|Clostridiaceae	186801|Clostridia	Alpha-amylase domain	3.2.1.1	GH13	Alpha-amylase,DUF3459
MAG1011_gene_140|GeneMark.hmm|476_aa|-|3797|5227	1484479.DI14_03710	2.74e-193	553	COG0366@1|root,COG0366@2|Bacteria,1TRKZ@1239|Firmicutes,4HC8C@91061|Bacilli	91061|Bacilli	Belongs to the glycosyl hydrolase 13 family	3.2.1.1	GH13	Alpha-amylase,DUF1939
MAG1011_gene_217|GeneMark.hmm|354_aa|-|1031|2095	650150.ERH_0658	4.86e-36	147	COG0744@1|root,COG0744@2|Bacteria,1TPM5@1239|Firmicutes,3VP75@526524|Erysipelotrichia	526524|Erysipelotrichia	Psort location Extracellular, score	2.4.1.129,3.4.16.4	GT51	FIVAR,Transgly,Transpeptidase
MAG1011_gene_288|GeneMark.hmm|614_aa|-|3702|5546	1469948.JPNB01000001_gene823	2.37e-236	674	COG0366@1|root,COG0366@2|Bacteria,1TP53@1239|Firmicutes,247XR@186801|Clostridia,36DTW@31979|Clostridiaceae	186801|Clostridia	PFAM alpha amylase, catalytic	3.2.1.1,3.2.1.20	GH13,GH31	Alpha-amylase,DUF3459,Malt_amylase_C
MAG1011_gene_597|GeneMark.hmm|354_aa|+|721|1785	650150.ERH_0911	2.97e-86	271	COG0707@1|root,COG0707@2|Bacteria,1TQFT@1239|Firmicutes,3VP6U@526524|Erysipelotrichia	526524|Erysipelotrichia	Cell wall formation. Catalyzes the transfer of a GlcNAc subunit on undecaprenyl-pyrophosphoryl-MurNAc-pentapeptide (lipid intermediate I) to form undecaprenyl-pyrophosphoryl-MurNAc- (pentapeptide)GlcNAc (lipid intermediate II)	2.4.1.227	GT28	Glyco_tran_28_C,Glyco_transf_28
MAG1011_gene_815|GeneMark.hmm|319_aa|-|4604|5563	1232446.BAIE02000001_gene1118	4.07e-21	102	COG0438@1|root,COG2137@1|root,COG0438@2|Bacteria,COG2137@2|Bacteria,1TPTA@1239|Firmicutes,24ANI@186801|Clostridia	186801|Clostridia	PFAM Glycosyl transferase, group 1	2.4.1.337	GT4	Glyco_transf_4,Glycos_transf_1,RecX
MAG1011_gene_899|GeneMark.hmm|101_aa|+|1|306	1158610.UC3_02476	4.44e-45	158	COG2723@1|root,COG2723@2|Bacteria,1TP19@1239|Firmicutes,4HA1W@91061|Bacilli,4AZXW@81852|Enterococcaceae	91061|Bacilli	Belongs to the glycosyl hydrolase 1 family	3.2.1.86	GT1	Glyco_hydro_1
MAG1011_gene_1326|GeneMark.hmm|90_aa|+|4619|4888	1123263.AUKY01000070_gene963	5.51e-18	84.7	COG0744@1|root,COG0744@2|Bacteria,1TPM5@1239|Firmicutes,3VP75@526524|Erysipelotrichia	526524|Erysipelotrichia	Psort location Extracellular, score	2.4.1.129,3.4.16.4	GT51	FIVAR,Transgly,Transpeptidase
MAG1012_gene_256|GeneMark.hmm|173_aa|-|1082|1603	367737.Abu_0677	1.81e-43	155	COG0438@1|root,COG0438@2|Bacteria,1QFQQ@1224|Proteobacteria,42MC8@68525|delta/epsilon subdivisions,2YMBK@29547|Epsilonproteobacteria	29547|Epsilonproteobacteria	glycosyl transferase group 1	2.4.1.291	GT4	Glyco_transf_4,Glycos_transf_1
MAG1012_gene_373|GeneMark.hmm|246_aa|-|977|1717	553218.CAMRE0001_2227	1.21e-74	238	COG0438@1|root,COG0438@2|Bacteria,1N0DG@1224|Proteobacteria,42MJF@68525|delta/epsilon subdivisions,2YMG5@29547|Epsilonproteobacteria	29547|Epsilonproteobacteria	hmm pf00534	2.4.1.290	GT4	Bac_transf,Glyco_trans_4_2,Glycos_transf_1
MAG1012_gene_746|GeneMark.hmm|226_aa|+|3|683	1244528.CFT03427_1023	7.01e-68	220	COG1519@1|root,COG1519@2|Bacteria,1MU9F@1224|Proteobacteria,42PCH@68525|delta/epsilon subdivisions,2YN62@29547|Epsilonproteobacteria	29547|Epsilonproteobacteria	3-deoxy-d-manno-octulosonic-acid transferase	2.4.99.12,2.4.99.13,2.4.99.14,2.4.99.15	GT30	Glycos_transf_N
MAG1012_gene_946|GeneMark.hmm|342_aa|-|2145|3173	1244528.CFT03427_0842	2.06e-135	395	COG0707@1|root,COG0707@2|Bacteria,1MVIB@1224|Proteobacteria,42ME1@68525|delta/epsilon subdivisions,2YMI9@29547|Epsilonproteobacteria	29547|Epsilonproteobacteria	Cell wall formation. Catalyzes the transfer of a GlcNAc subunit on undecaprenyl-pyrophosphoryl-MurNAc-pentapeptide (lipid intermediate I) to form undecaprenyl-pyrophosphoryl-MurNAc- (pentapeptide)GlcNAc (lipid intermediate II)	2.4.1.227	GT28	Glyco_tran_28_C,Glyco_transf_28
MAG1012_gene_1131|GeneMark.hmm|88_aa|-|1787|2053	1242969.ATCC51562_912	6.22e-22	94.7	COG0438@1|root,COG0438@2|Bacteria,1QFQQ@1224|Proteobacteria,42MC8@68525|delta/epsilon subdivisions,2YMBK@29547|Epsilonproteobacteria	29547|Epsilonproteobacteria	glycosyl transferase group 1	2.4.1.291	GT4	Glyco_transf_4,Glycos_transf_1
MAG1012_gene_1143|GeneMark.hmm|332_aa|+|371|1369	1244528.CFT03427_1349	1.3e-102	312	COG0438@1|root,COG0438@2|Bacteria,1QFQQ@1224|Proteobacteria,42MDA@68525|delta/epsilon subdivisions,2YNP1@29547|Epsilonproteobacteria	29547|Epsilonproteobacteria	General glycosylation pathway protein	2.4.1.292	GT4	Glyco_transf_4,Glycos_transf_1
MAG1012_gene_1723|GeneMark.hmm|260_aa|+|3|785	1244531.CIG1485E_1392	1.28e-94	301	COG1287@1|root,COG1287@2|Bacteria,1R481@1224|Proteobacteria,42MNZ@68525|delta/epsilon subdivisions,2YMU3@29547|Epsilonproteobacteria	29547|Epsilonproteobacteria	Oligosaccharyl transferase, STT3 subunit	2.4.99.18,2.4.99.19	GT66	STT3
MAG1014_gene_71|GeneMark.hmm|492_aa|+|59|1537	537007.BLAHAN_05705	7.36e-133	414	COG0383@1|root,COG0383@2|Bacteria,1TQEH@1239|Firmicutes,248VH@186801|Clostridia	186801|Clostridia	Glycosyl hydrolases family 38 C-terminal domain	3.2.1.24	GH38	Alpha-mann_mid,Glyco_hydro_38,Glyco_hydro_38C
MAG1014_gene_124|GeneMark.hmm|457_aa|-|2|1372	411483.FAEPRAA2165_03089	2.66e-247	702	COG3459@1|root,COG3459@2|Bacteria,1TQY8@1239|Firmicutes,248YP@186801|Clostridia,3WGK9@541000|Ruminococcaceae	186801|Clostridia	Glycosyltransferase family 36	2.4.1.20	GT36	Glyco_hydro_36,Glyco_transf_36
MAG1014_gene_323|GeneMark.hmm|233_aa|-|934|1635	1347393.HG726023_gene3415	8.98e-46	167	COG3669@1|root,COG3669@2|Bacteria,4NE74@976|Bacteroidetes,2FM8D@200643|Bacteroidia,4AM8Z@815|Bacteroidaceae	976|Bacteroidetes	Alpha-L-fucosidase	3.2.1.51	GH29	Alpha_L_fucos,Fucosidase_C
MAG1014_gene_328|GeneMark.hmm|337_aa|-|184|1197	97139.C824_03665	8.95e-102	310	COG2730@1|root,COG2730@2|Bacteria,1TSJQ@1239|Firmicutes,247IR@186801|Clostridia,36GWY@31979|Clostridiaceae	186801|Clostridia	hydrolase family 5	3.2.1.4	GH5,GH9	CBM_17_28,CBM_2,Cellulase,SLH
MAG1014_gene_330|GeneMark.hmm|329_aa|-|1741|2730	1280681.AUJZ01000009_gene2371	2.33e-139	413	COG0366@1|root,COG0366@2|Bacteria,1TR93@1239|Firmicutes,24AB0@186801|Clostridia,4BWI1@830|Butyrivibrio	186801|Clostridia	Sucrose phosphorylase	2.4.1.329,2.4.1.7	GH13	Alpha-amylase
MAG1014_gene_419|GeneMark.hmm|218_aa|-|962|1618	357809.Cphy_3028	5.25e-42	155	COG3669@1|root,COG3669@2|Bacteria,1TSG7@1239|Firmicutes,247VJ@186801|Clostridia,21Y31@1506553|Lachnoclostridium	186801|Clostridia	SMART glycoside hydrolase family 29 (alpha-L-fucosidase)	3.2.1.51	GH29	Alpha_L_fucos,Calx-beta,F5_F8_type_C,FIVAR,Gram_pos_anchor
MAG1014_gene_433|GeneMark.hmm|345_aa|-|158|1195	877421.AUJT01000035_gene3312	2.35e-186	525	COG2730@1|root,COG2730@2|Bacteria,1TQUA@1239|Firmicutes,248Y8@186801|Clostridia,27J4Q@186928|unclassified Lachnospiraceae	186801|Clostridia	Cellulase (glycosyl hydrolase family 5)	3.2.1.4	GH5,GH9	Cellulase
MAG1014_gene_622|GeneMark.hmm|271_aa|-|1845|2660	545695.TREAZ_0022	1.37e-104	317	COG3669@1|root,COG3669@2|Bacteria,2J69G@203691|Spirochaetes	203691|Spirochaetes	Alpha-L-fucosidase	3.2.1.51	GH29	Alpha_L_fucos
MAG1014_gene_623|GeneMark.hmm|277_aa|+|3|836	478749.BRYFOR_07839	8.28e-60	210	COG1472@1|root,COG1472@2|Bacteria,1TP0T@1239|Firmicutes,24932@186801|Clostridia	186801|Clostridia	hydrolase, family 3	3.2.1.21	GH3	Fn3-like,Glyco_hydro_3,Glyco_hydro_3_C
MAG1014_gene_637|GeneMark.hmm|750_aa|-|1361|3613	1499683.CCFF01000013_gene305	0	936	COG1472@1|root,COG1472@2|Bacteria,1TP0T@1239|Firmicutes,24932@186801|Clostridia,36EVW@31979|Clostridiaceae	186801|Clostridia	hydrolase, family 3	3.2.1.21	GH3	Glyco_hydro_3,Glyco_hydro_3_C
MAG1014_gene_777|GeneMark.hmm|219_aa|-|1309|1968	748224.HMPREF9436_01656	2.49e-105	328	COG3459@1|root,COG3459@2|Bacteria,1TQY8@1239|Firmicutes,248YP@186801|Clostridia,3WGK9@541000|Ruminococcaceae	186801|Clostridia	Glycosyltransferase family 36	2.4.1.20	GT36	Glyco_hydro_36,Glyco_transf_36
MAG1014_gene_781|GeneMark.hmm|553_aa|-|1674|3335	1408416.JNJT01000013_gene455	1.02e-174	511	COG0366@1|root,COG0366@2|Bacteria,3WSUF@544448|Tenericutes	544448|Tenericutes	alpha-amylase	3.2.1.1	GH13	Alpha-amylase
MAG1014_gene_808|GeneMark.hmm|698_aa|-|4003|6099	1499683.CCFF01000014_gene3594	2.48e-179	533	COG1523@1|root,COG1523@2|Bacteria,1TP3M@1239|Firmicutes,2481P@186801|Clostridia,36E5I@31979|Clostridiaceae	186801|Clostridia	Belongs to the glycosyl hydrolase 13 family	3.2.1.41	CBM48,GH13	Alpha-amylase,CBM_48
MAG1014_gene_810|GeneMark.hmm|757_aa|-|102|2375	411483.FAEPRAA2165_00160	0	1140	COG1472@1|root,COG1472@2|Bacteria,1TP0T@1239|Firmicutes	1239|Firmicutes	hydrolase, family 3	3.2.1.21,3.2.1.52	GH3	Glyco_hydro_3,Glyco_hydro_3_C
MAG1014_gene_877|GeneMark.hmm|342_aa|-|4776|5804	1504823.CCMM01000007_gene474	3.39e-146	423	COG1363@1|root,COG1363@2|Bacteria,2NQPK@2323|unclassified Bacteria	2|Bacteria	M42 glutamyl aminopeptidase	3.2.1.4	GH5,GH9	Peptidase_M42
MAG1014_gene_926|GeneMark.hmm|159_aa|-|3|479	877414.ATWA01000002_gene1048	4.23e-39	147	COG0296@1|root,COG0296@2|Bacteria,1TP4M@1239|Firmicutes,247WH@186801|Clostridia,267M0@186813|unclassified Clostridiales	186801|Clostridia	Catalyzes the formation of the alpha-1,6-glucosidic linkages in glycogen by scission of a 1,4-alpha-linked oligosaccharide from growing alpha-1,4-glucan chains and the subsequent attachment of the oligosaccharide to the alpha-1,6 position	2.4.1.18,3.2.1.141	CBM48,GH13	Alpha-amylase,Alpha-amylase_C,CBM_48,DUF3459
MAG1014_gene_937|GeneMark.hmm|444_aa|+|1|1335	537007.BLAHAN_05705	2.45e-118	374	COG0383@1|root,COG0383@2|Bacteria,1TQEH@1239|Firmicutes,248VH@186801|Clostridia	186801|Clostridia	Glycosyl hydrolases family 38 C-terminal domain	3.2.1.24	GH38	Alpha-mann_mid,Glyco_hydro_38,Glyco_hydro_38C
MAG1014_gene_968|GeneMark.hmm|359_aa|+|2808|3887	411469.EUBHAL_00330	5.56e-110	332	COG0707@1|root,COG0707@2|Bacteria,1TQFT@1239|Firmicutes,248IA@186801|Clostridia,25VJ9@186806|Eubacteriaceae	186801|Clostridia	Cell wall formation. Catalyzes the transfer of a GlcNAc subunit on undecaprenyl-pyrophosphoryl-MurNAc-pentapeptide (lipid intermediate I) to form undecaprenyl-pyrophosphoryl-MurNAc- (pentapeptide)GlcNAc (lipid intermediate II)	2.4.1.227	GT28	Glyco_tran_28_C,Glyco_transf_28
MAG1014_gene_1012|GeneMark.hmm|333_aa|-|1374|2375	1226325.HMPREF1548_06219	4e-130	404	COG0383@1|root,COG0383@2|Bacteria,1TQEH@1239|Firmicutes,248VH@186801|Clostridia,36HUW@31979|Clostridiaceae	186801|Clostridia	Glycosyl hydrolases family 38 N-terminal domain	3.2.1.24	GH38	Alpha-mann_mid,Glyco_hydro_38,Glyco_hydro_38C
MAG1014_gene_1164|GeneMark.hmm|336_aa|+|57|1067	1499968.TCA2_4874	8.62e-118	350	COG3325@1|root,COG3325@2|Bacteria,1UK1U@1239|Firmicutes,4IQ1J@91061|Bacilli,27661@186822|Paenibacillaceae	91061|Bacilli	Belongs to the glycosyl hydrolase 18 family	3.2.1.14	GH18	Glyco_hydro_18
MAG1014_gene_1184|GeneMark.hmm|208_aa|+|1|627	1280676.AUJO01000002_gene1468	1.53e-39	151	COG1472@1|root,COG1472@2|Bacteria,1TPH5@1239|Firmicutes,247QP@186801|Clostridia,4BXMP@830|Butyrivibrio	186801|Clostridia	Fibronectin type III-like domain	3.2.1.21	GH3	Fn3-like,Glyco_hydro_3,Glyco_hydro_3_C
MAG1014_gene_1247|GeneMark.hmm|544_aa|+|3040|4674	1235790.C805_03787	2.82e-208	595	COG1640@1|root,COG1640@2|Bacteria,1W5VQ@1239|Firmicutes,25E46@186801|Clostridia,25UZT@186806|Eubacteriaceae	186801|Clostridia	Psort location Cytoplasmic, score	2.4.1.25	GH77	Glyco_hydro_77
MAG1014_gene_1456|GeneMark.hmm|423_aa|-|3|1271	931276.Cspa_c43270	3.11e-90	297	COG3664@1|root,COG4977@1|root,COG3664@2|Bacteria,COG4977@2|Bacteria,1TQGI@1239|Firmicutes,2490Q@186801|Clostridia,36GCA@31979|Clostridiaceae	186801|Clostridia	family 39	3.2.1.37	GH43	AraC_binding,Cupin_2,Glyco_hydro_39,HTH_18
MAG1014_gene_1583|GeneMark.hmm|179_aa|-|1|537	1392487.JIAD01000001_gene1614	1.19e-84	265	COG0366@1|root,COG0366@2|Bacteria,1TR93@1239|Firmicutes,24AB0@186801|Clostridia,25Y63@186806|Eubacteriaceae	186801|Clostridia	Alpha amylase, catalytic domain	2.4.1.329,2.4.1.7	GH13	Alpha-amylase
MAG1014_gene_1591|GeneMark.hmm|441_aa|+|861|2186	344747.PM8797T_29708	2.2e-125	376	COG4409@1|root,COG4409@2|Bacteria,2IYPT@203682|Planctomycetes	2|Bacteria	BNR repeat-like domain	3.2.1.18	GH33	BNR_2,Big_2,DUF4091,FIVAR,Laminin_G_3
MAG1014_gene_1604|GeneMark.hmm|933_aa|-|3|2801	180332.JTGN01000015_gene1085	6.26e-302	854	COG0296@1|root,COG0296@2|Bacteria,1TP4M@1239|Firmicutes,247WH@186801|Clostridia	186801|Clostridia	Catalyzes the formation of the alpha-1,6-glucosidic linkages in glycogen by scission of a 1,4-alpha-linked oligosaccharide from growing alpha-1,4-glucan chains and the subsequent attachment of the oligosaccharide to the alpha-1,6 position	2.4.1.18	CBM48,GH13	Alpha-amylase,Alpha-amylase_C,CBM_48
MAG1014_gene_1733|GeneMark.hmm|538_aa|+|70|1686	1307761.L21SP2_3002	1.26e-108	341	COG3525@1|root,COG3525@2|Bacteria,2J6I8@203691|Spirochaetes	203691|Spirochaetes	hydrolase family 20, catalytic	3.2.1.52	GH20	Glyco_hydro_20,Glyco_hydro_20b
MAG1014_gene_1839|GeneMark.hmm|542_aa|-|283|1911	1307761.L21SP2_3002	6.72e-96	308	COG3525@1|root,COG3525@2|Bacteria,2J6I8@203691|Spirochaetes	203691|Spirochaetes	hydrolase family 20, catalytic	3.2.1.52	GH20	Glyco_hydro_20,Glyco_hydro_20b
MAG1014_gene_1854|GeneMark.hmm|898_aa|+|5249|7945	357809.Cphy_0497	3.13e-154	483	COG5009@1|root,COG5009@2|Bacteria,1UI0H@1239|Firmicutes,25E95@186801|Clostridia,21XMY@1506553|Lachnoclostridium	186801|Clostridia	penicillin-binding protein	2.4.1.129,3.4.16.4	GT51	Transgly,Transpeptidase
MAG1014_gene_1900|GeneMark.hmm|143_aa|-|1|429	411483.FAEPRAA2165_00716	1.86e-57	192	COG0297@1|root,COG0297@2|Bacteria,1TQ4M@1239|Firmicutes,248G1@186801|Clostridia,3WGRA@541000|Ruminococcaceae	186801|Clostridia	Synthesizes alpha-1,4-glucan chains using ADP-glucose	2.4.1.21	GT5	Glyco_transf_5,Glycos_transf_1
MAG1014_gene_1921|GeneMark.hmm|226_aa|-|3|680	1392491.JIAE01000001_gene623	1.45e-72	231	COG1621@1|root,COG1621@2|Bacteria,1TPAE@1239|Firmicutes,247UU@186801|Clostridia,3WHUY@541000|Ruminococcaceae	186801|Clostridia	Belongs to the glycosyl hydrolase 32 family	3.2.1.26,3.2.1.80	GH32	Big_2,CW_binding_1,Cadherin-like,Glyco_hydro_32C,Glyco_hydro_32N
MAG1014_gene_1989|GeneMark.hmm|756_aa|-|547|2817	411483.FAEPRAA2165_00160	0	1140	COG1472@1|root,COG1472@2|Bacteria,1TP0T@1239|Firmicutes	1239|Firmicutes	hydrolase, family 3	3.2.1.21,3.2.1.52	GH3	Glyco_hydro_3,Glyco_hydro_3_C
MAG1014_gene_2076|GeneMark.hmm|338_aa|+|2|1018	931276.Cspa_c43270	6.77e-77	258	COG3664@1|root,COG4977@1|root,COG3664@2|Bacteria,COG4977@2|Bacteria,1TQGI@1239|Firmicutes,2490Q@186801|Clostridia,36GCA@31979|Clostridiaceae	186801|Clostridia	family 39	3.2.1.37	GH43	AraC_binding,Cupin_2,Glyco_hydro_39,HTH_18
MAG1014_gene_2155|GeneMark.hmm|293_aa|+|1|882	1297617.JPJD01000032_gene2063	4.92e-103	325	COG0058@1|root,COG0058@2|Bacteria,1TQAJ@1239|Firmicutes,248E1@186801|Clostridia,267WN@186813|unclassified Clostridiales	186801|Clostridia	Phosphorylase is an important allosteric enzyme in carbohydrate metabolism. Enzymes from different sources differ in their regulatory mechanisms and in their natural substrates. However, all known phosphorylases share catalytic and structural properties	2.4.1.1	GT35	Phosphorylase
MAG1014_gene_2218|GeneMark.hmm|596_aa|-|1531|3321	887325.HMPREF0381_1774	6.73e-216	622	COG1523@1|root,COG1523@2|Bacteria,1TP3M@1239|Firmicutes,2481P@186801|Clostridia,1HUP1@1164882|Lachnoanaerobaculum	186801|Clostridia	Carbohydrate-binding module 48 (Isoamylase N-terminal domain)	3.2.1.41	CBM48,GH13	Alpha-amylase,CBM_48
MAG1015_gene_125|GeneMark.hmm|375_aa|-|1142|2269	349161.Dred_0675	8.21e-123	366	COG0707@1|root,COG0707@2|Bacteria,1TQFT@1239|Firmicutes,248IA@186801|Clostridia,260TT@186807|Peptococcaceae	186801|Clostridia	Cell wall formation. Catalyzes the transfer of a GlcNAc subunit on undecaprenyl-pyrophosphoryl-MurNAc-pentapeptide (lipid intermediate I) to form undecaprenyl-pyrophosphoryl-MurNAc- (pentapeptide)GlcNAc (lipid intermediate II)	2.4.1.227	GT28	Glyco_tran_28_C,Glyco_transf_28
MAG1015_gene_145|GeneMark.hmm|945_aa|-|788|3625	1449126.JQKL01000021_gene99	5.77e-201	607	COG0744@1|root,COG0744@2|Bacteria,1TPM5@1239|Firmicutes,248A4@186801|Clostridia,267QQ@186813|unclassified Clostridiales	186801|Clostridia	Transglycosylase	2.4.1.129,3.4.16.4	GT51	Transgly,Transpeptidase
MAG1015_gene_549|GeneMark.hmm|84_aa|+|3|257	264732.Moth_2365	2.17e-29	111	COG1922@1|root,COG1922@2|Bacteria,1V3QV@1239|Firmicutes,24AQ3@186801|Clostridia,42FEU@68295|Thermoanaerobacterales	186801|Clostridia	Catalyzes the conversion of GlcNAc-PP-undecaprenol into ManNAc-GlcNAc-PP-undecaprenol, the first committed lipid intermediate in the de novo synthesis of teichoic acid	2.4.1.187	GT26	Glyco_tran_WecB,PS_pyruv_trans
MAG1015_gene_775|GeneMark.hmm|39_aa|+|2848|2964	643648.Slip_2273	0.000149	43.9	COG1922@1|root,COG1922@2|Bacteria,1V3QV@1239|Firmicutes,24AQ3@186801|Clostridia,42KEJ@68298|Syntrophomonadaceae	186801|Clostridia	Catalyzes the conversion of GlcNAc-PP-undecaprenol into ManNAc-GlcNAc-PP-undecaprenol, the first committed lipid intermediate in the de novo synthesis of teichoic acid	2.4.1.187	GT26	Glyco_tran_WecB
MAG1016_gene_1|GeneMark.hmm|431_aa|-|3|1295	1211819.CALK01000004_gene2157	1.74e-96	318	COG0744@1|root,COG0744@2|Bacteria,1TPM5@1239|Firmicutes,3VP75@526524|Erysipelotrichia	526524|Erysipelotrichia	Psort location Extracellular, score	2.4.1.129,3.4.16.4	GT51	FIVAR,Transgly,Transpeptidase
MAG1016_gene_239|GeneMark.hmm|355_aa|+|4461|5528	1211819.CALK01000005_gene2446	4.32e-91	285	COG0707@1|root,COG0707@2|Bacteria,1TQFT@1239|Firmicutes,3VP6U@526524|Erysipelotrichia	526524|Erysipelotrichia	Cell wall formation. Catalyzes the transfer of a GlcNAc subunit on undecaprenyl-pyrophosphoryl-MurNAc-pentapeptide (lipid intermediate I) to form undecaprenyl-pyrophosphoryl-MurNAc- (pentapeptide)GlcNAc (lipid intermediate II)	2.4.1.227	GT28	Glyco_tran_28_C,Glyco_transf_28
MAG1016_gene_331|GeneMark.hmm|478_aa|+|61918|63354	1449050.JNLE01000003_gene432	9.59e-210	595	COG1640@1|root,COG1640@2|Bacteria,1W5VQ@1239|Firmicutes,25E46@186801|Clostridia,36DWR@31979|Clostridiaceae	186801|Clostridia	4-alpha-glucanotransferase	2.4.1.25	GH77	Glyco_hydro_77
MAG1016_gene_444|GeneMark.hmm|532_aa|-|639|2237	1211819.CALK01000021_gene700	1.5e-122	383	COG5297@1|root,COG5297@2|Bacteria,1TQYK@1239|Firmicutes	1239|Firmicutes	endoglucanase	3.2.1.4	GH5,GH9	CBM_4_9,CelD_N,Glyco_hydro_9
MAG1016_gene_458|GeneMark.hmm|901_aa|+|9994|12699	1211819.CALK01000035_gene164	1.34e-248	724	COG0744@1|root,COG0744@2|Bacteria,1TPM5@1239|Firmicutes,3VP75@526524|Erysipelotrichia	526524|Erysipelotrichia	Psort location Extracellular, score	2.4.1.129,3.4.16.4	GT51	FIVAR,Transgly,Transpeptidase
MAG1016_gene_592|GeneMark.hmm|738_aa|+|115|2331	1203605.HMPREF1531_00375	6.6e-247	714	COG0366@1|root,COG0683@1|root,COG0366@2|Bacteria,COG0683@2|Bacteria,2GNEC@201174|Actinobacteria,4DUSN@85009|Propionibacteriales	201174|Actinobacteria	Alpha amylase, catalytic domain	2.4.1.7	GH13	Alpha-amylase,DUF1964
MAG1016_gene_718|GeneMark.hmm|468_aa|+|26396|27802	1499684.CCNP01000018_gene1109	1.42e-161	472	COG2723@1|root,COG2723@2|Bacteria,1TP19@1239|Firmicutes,2485V@186801|Clostridia,36DZU@31979|Clostridiaceae	186801|Clostridia	Belongs to the glycosyl hydrolase 1 family	3.2.1.86	GT1	Glyco_hydro_1
MAG1016_gene_762|GeneMark.hmm|423_aa|+|7841|9112	158787.BSCA_1731	3.14e-177	508	COG3669@1|root,COG3669@2|Bacteria,2HUEI@201174|Actinobacteria,4CYY4@85004|Bifidobacteriales	201174|Actinobacteria	Alpha-L-fucosidase	3.2.1.51	GH29	Alpha_L_fucos
MAG1016_gene_784|GeneMark.hmm|388_aa|+|6537|7703	545696.HOLDEFILI_02952	1.92e-235	652	COG4225@1|root,COG4225@2|Bacteria,1TR4A@1239|Firmicutes,3VPR5@526524|Erysipelotrichia	526524|Erysipelotrichia	Glycosyl Hydrolase Family 88	3.2.1.180	GH88	Glyco_hydro_88
MAG1016_gene_842|GeneMark.hmm|1008_aa|-|42970|45996	1211819.CALK01000004_gene2157	0	933	COG0744@1|root,COG0744@2|Bacteria,1TPM5@1239|Firmicutes,3VP75@526524|Erysipelotrichia	526524|Erysipelotrichia	Psort location Extracellular, score	2.4.1.129,3.4.16.4	GT51	FIVAR,Transgly,Transpeptidase
MAG1016_gene_901|GeneMark.hmm|661_aa|+|106004|107989	1211819.CALK01000010_gene2877	1.7e-199	583	COG0438@1|root,COG2137@1|root,COG0438@2|Bacteria,COG2137@2|Bacteria,1TPTA@1239|Firmicutes,3VPEK@526524|Erysipelotrichia	526524|Erysipelotrichia	Modulates RecA activity	2.4.1.337	GT4	Glyco_transf_4,Glycos_transf_1,RecX
MAG1016_gene_1181|GeneMark.hmm|310_aa|-|143|1075	1232449.BAHV02000008_gene758	1.72e-120	361	COG2723@1|root,COG2723@2|Bacteria,1TP19@1239|Firmicutes,2485V@186801|Clostridia	186801|Clostridia	Belongs to the glycosyl hydrolase 1 family	3.2.1.86	GT1	Glyco_hydro_1
MAG1016_gene_1427|GeneMark.hmm|808_aa|+|50008|52434	411483.FAEPRAA2165_03089	0	1170	COG3459@1|root,COG3459@2|Bacteria,1TQY8@1239|Firmicutes,248YP@186801|Clostridia,3WGK9@541000|Ruminococcaceae	186801|Clostridia	Glycosyltransferase family 36	2.4.1.20	GT36	Glyco_hydro_36,Glyco_transf_36
MAG1016_gene_1665|GeneMark.hmm|494_aa|-|64527|66011	511680.BUTYVIB_00515	2.53e-211	599	COG1640@1|root,COG1640@2|Bacteria,1W5VQ@1239|Firmicutes,25E46@186801|Clostridia,4BY13@830|Butyrivibrio	186801|Clostridia	4-alpha-glucanotransferase	2.4.1.25	GH77	Glyco_hydro_77
MAG1017_gene_119|GeneMark.hmm|270_aa|-|421|1233	658086.HMPREF0994_06055	1.44e-117	352	COG1640@1|root,COG1640@2|Bacteria,1W5VQ@1239|Firmicutes,25E46@186801|Clostridia,27JR8@186928|unclassified Lachnospiraceae	186801|Clostridia	4-alpha-glucanotransferase	2.4.1.25	GH77	Glyco_hydro_77
MAG1017_gene_180|GeneMark.hmm|436_aa|-|221|1531	411471.SUBVAR_05210	5.97e-246	683	COG0366@1|root,COG0366@2|Bacteria,1TQFJ@1239|Firmicutes,249Y3@186801|Clostridia,3WGMX@541000|Ruminococcaceae	186801|Clostridia	Alpha amylase, catalytic domain protein	3.2.1.133,3.2.1.135,3.2.1.54,3.5.4.33	GH13	Alpha-amylase,Alpha-amylase_C,DUF1653,Malt_amylase_C
MAG1017_gene_341|GeneMark.hmm|673_aa|+|3|2024	658086.HMPREF0994_02434	1.25e-153	465	COG1523@1|root,COG1523@2|Bacteria,1TP3M@1239|Firmicutes,2481P@186801|Clostridia,27J01@186928|unclassified Lachnospiraceae	186801|Clostridia	Alpha amylase, catalytic domain	3.2.1.68	CBM48,GH13	Alpha-amylase,CBM_48
MAG1017_gene_365|GeneMark.hmm|28_aa|+|1140|1223	397287.C807_03594	3.32e-10	59.3	COG0296@1|root,COG0296@2|Bacteria,1TP4M@1239|Firmicutes,247WH@186801|Clostridia,27J3M@186928|unclassified Lachnospiraceae	186801|Clostridia	Catalyzes the formation of the alpha-1,6-glucosidic linkages in glycogen by scission of a 1,4-alpha-linked oligosaccharide from growing alpha-1,4-glucan chains and the subsequent attachment of the oligosaccharide to the alpha-1,6 position	2.4.1.18	CBM48,GH13	Alpha-amylase,Alpha-amylase_C,CBM_48
MAG1017_gene_383|GeneMark.hmm|767_aa|-|196|2499	1487921.DP68_02750	7.68e-300	846	COG1215@1|root,COG1215@2|Bacteria,1TSD3@1239|Firmicutes,248YQ@186801|Clostridia,36F4K@31979|Clostridiaceae	186801|Clostridia	Glycosyl transferase family 21	2.4.1.12	GT2	Cellulase,Cellulose_synt,Glyco_tranf_2_3,Glyco_trans_2_3,Glyco_transf_21,Glycos_transf_2,PilZ
MAG1017_gene_426|GeneMark.hmm|481_aa|+|3385|4830	397287.C807_00872	3.57e-292	804	COG0297@1|root,COG0297@2|Bacteria,1TQ4M@1239|Firmicutes,248G1@186801|Clostridia,27IK1@186928|unclassified Lachnospiraceae	186801|Clostridia	Synthesizes alpha-1,4-glucan chains using ADP-glucose	2.4.1.21	GT5	Glyco_transf_5,Glycos_transf_1
MAG1017_gene_458|GeneMark.hmm|32_aa|-|3|98	889378.Spiaf_0028	3.89e-07	50.8	COG0463@1|root,COG0463@2|Bacteria	2|Bacteria	Glycosyl transferase, family 2	2.4.1.83	GT2	Glycos_transf_2
MAG1017_gene_667|GeneMark.hmm|508_aa|-|3|1526	1235800.C819_00757	2.76e-250	715	COG5009@1|root,COG5009@2|Bacteria,1UI0H@1239|Firmicutes,25E95@186801|Clostridia,27I9N@186928|unclassified Lachnospiraceae	186801|Clostridia	Transglycosylase	2.4.1.129,3.4.16.4	GT51	Transgly,Transpeptidase
MAG1017_gene_911|GeneMark.hmm|160_aa|+|1|483	877424.ATWC01000012_gene1398	3.47e-62	209	COG0296@1|root,COG0296@2|Bacteria,1TP4M@1239|Firmicutes,247WH@186801|Clostridia,27J3M@186928|unclassified Lachnospiraceae	186801|Clostridia	Catalyzes the formation of the alpha-1,6-glucosidic linkages in glycogen by scission of a 1,4-alpha-linked oligosaccharide from growing alpha-1,4-glucan chains and the subsequent attachment of the oligosaccharide to the alpha-1,6 position	2.4.1.18	CBM48,GH13	Alpha-amylase,Alpha-amylase_C,CBM_48
MAG1017_gene_1010|GeneMark.hmm|100_aa|-|2093|2395	515622.bpr_I0381	2.36e-27	110	COG0438@1|root,COG0438@2|Bacteria,1V2NV@1239|Firmicutes,25ERN@186801|Clostridia,4BZM9@830|Butyrivibrio	186801|Clostridia	Glycosyl transferase 4-like domain	2.4.1.348	GT4	Glyco_transf_4,Glycos_transf_1
MAG1017_gene_1142|GeneMark.hmm|139_aa|-|2|418	877420.ATVW01000003_gene1822	6.29e-49	170	COG1640@1|root,COG1640@2|Bacteria,1W5VQ@1239|Firmicutes,25E46@186801|Clostridia,27JR8@186928|unclassified Lachnospiraceae	186801|Clostridia	4-alpha-glucanotransferase	2.4.1.25	GH77	Glyco_hydro_77
MAG1017_gene_1221|GeneMark.hmm|208_aa|-|2|625	553973.CLOHYLEM_05052	2.11e-79	253	COG1640@1|root,COG1640@2|Bacteria,1W5VQ@1239|Firmicutes,25E46@186801|Clostridia,21Y57@1506553|Lachnoclostridium	186801|Clostridia	Psort location Cytoplasmic, score 9.98	2.4.1.25	GH77	Glyco_hydro_77
MAG1017_gene_1263|GeneMark.hmm|121_aa|-|2812|3177	1469948.JPNB01000002_gene3409	4.36e-12	69.3	COG1523@1|root,COG1523@2|Bacteria,1TP3M@1239|Firmicutes,2481P@186801|Clostridia,36E5I@31979|Clostridiaceae	186801|Clostridia	Belongs to the glycosyl hydrolase 13 family	3.2.1.68	CBM48,GH13	Alpha-amylase,CBM_48
MAG1017_gene_1306|GeneMark.hmm|313_aa|+|1074|2015	397291.C804_03105	3.31e-141	408	COG0463@1|root,COG0463@2|Bacteria,1TRFA@1239|Firmicutes,249CR@186801|Clostridia,27J0A@186928|unclassified Lachnospiraceae	186801|Clostridia	Glycosyl transferase family 2	2.4.2.53	GT2	Glycos_transf_2
MAG1017_gene_1593|GeneMark.hmm|347_aa|-|209|1252	756499.Desde_0328	1.27e-97	300	COG2730@1|root,COG2730@2|Bacteria,1UW30@1239|Firmicutes,25KQ5@186801|Clostridia,266NQ@186807|Peptococcaceae	186801|Clostridia	Belongs to the glycosyl hydrolase 5 (cellulase A) family	3.2.1.4	GH5,GH9	Cellulase
MAG1017_gene_1603|GeneMark.hmm|25_aa|+|2369|2443	1458462.JNLK01000001_gene406	5.69e-05	44.3	COG1523@1|root,COG1523@2|Bacteria,1TP3M@1239|Firmicutes,2481P@186801|Clostridia,27J01@186928|unclassified Lachnospiraceae	186801|Clostridia	Alpha amylase, catalytic domain	3.2.1.68	CBM48,GH13	Alpha-amylase,CBM_48
MAG1017_gene_1636|GeneMark.hmm|51_aa|+|1223|1375	1235799.C818_03358	1.7e-14	72.8	COG0366@1|root,COG0366@2|Bacteria,1TP53@1239|Firmicutes,247XR@186801|Clostridia,27JC3@186928|unclassified Lachnospiraceae	186801|Clostridia	Alpha-amylase domain	3.2.1.1,3.2.1.10	GH13	Alpha-amylase,DUF3459
MAG1017_gene_1788|GeneMark.hmm|331_aa|-|708|1703	1280671.AUJH01000026_gene382	1.78e-143	416	COG0707@1|root,COG0707@2|Bacteria,1TQFT@1239|Firmicutes,248IA@186801|Clostridia,4BY9U@830|Butyrivibrio	186801|Clostridia	Cell wall formation. Catalyzes the transfer of a GlcNAc subunit on undecaprenyl-pyrophosphoryl-MurNAc-pentapeptide (lipid intermediate I) to form undecaprenyl-pyrophosphoryl-MurNAc- (pentapeptide)GlcNAc (lipid intermediate II)	2.4.1.227	GT28	Glyco_tran_28_C,Glyco_transf_28
MAG1017_gene_1946|GeneMark.hmm|254_aa|+|2|766	877424.ATWC01000005_gene2	3.87e-111	335	COG1640@1|root,COG1640@2|Bacteria,1W5VQ@1239|Firmicutes,25E46@186801|Clostridia,27JR8@186928|unclassified Lachnospiraceae	186801|Clostridia	4-alpha-glucanotransferase	2.4.1.25	GH77	Glyco_hydro_77
MAG1017_gene_2056|GeneMark.hmm|342_aa|-|1|1026	1226325.HMPREF1548_07013	8e-70	229	COG0438@1|root,COG0438@2|Bacteria,1V1BU@1239|Firmicutes,24E05@186801|Clostridia,36VGN@31979|Clostridiaceae	186801|Clostridia	Glycosyl transferases group 1	2.4.1.291	GT4	Glyco_trans_4_2,Glyco_transf_4,Glycos_transf_1
MAG1017_gene_2316|GeneMark.hmm|314_aa|-|1|942	1280679.ATVX01000007_gene1400	4.18e-96	296	COG0438@1|root,COG0438@2|Bacteria,1V2NV@1239|Firmicutes,25ERN@186801|Clostridia,4BZM9@830|Butyrivibrio	186801|Clostridia	Glycosyl transferase 4-like domain	2.4.1.348	GT4	Glyco_transf_4,Glycos_transf_1
MAG1017_gene_2401|GeneMark.hmm|531_aa|+|3|1598	1280671.AUJH01000006_gene61	1.56e-144	446	COG5009@1|root,COG5009@2|Bacteria,1UI0H@1239|Firmicutes,25E95@186801|Clostridia,4BX5I@830|Butyrivibrio	186801|Clostridia	Transglycosylase	2.4.1.129,3.4.16.4	GT51	Transgly,Transpeptidase
MAG1018_gene_82|GeneMark.hmm|362_aa|-|23474|24562	556269.ACDQ01000013_gene643	8.37e-156	448	COG0707@1|root,COG0707@2|Bacteria,1MVIB@1224|Proteobacteria,2VH32@28216|Betaproteobacteria,472QA@75682|Oxalobacteraceae	28216|Betaproteobacteria	Cell wall formation. Catalyzes the transfer of a GlcNAc subunit on undecaprenyl-pyrophosphoryl-MurNAc-pentapeptide (lipid intermediate I) to form undecaprenyl-pyrophosphoryl-MurNAc- (pentapeptide)GlcNAc (lipid intermediate II)	2.4.1.227	GT28	Glyco_tran_28_C,Glyco_transf_28
MAG1018_gene_95|GeneMark.hmm|427_aa|+|38006|39289	556268.OFAG_01623	2.81e-180	516	COG1519@1|root,COG1519@2|Bacteria,1MU9F@1224|Proteobacteria,2VI67@28216|Betaproteobacteria,4739I@75682|Oxalobacteraceae	28216|Betaproteobacteria	3-Deoxy-D-manno-octulosonic-acid transferase (kdotransferase)	2.4.99.12,2.4.99.13,2.4.99.14,2.4.99.15	GT30	Glycos_transf_1,Glycos_transf_N
MAG1018_gene_414|GeneMark.hmm|778_aa|+|5865|8201	1095769.CAHF01000003_gene1046	0	1060	COG5009@1|root,COG5009@2|Bacteria,1MU5A@1224|Proteobacteria,2VHXF@28216|Betaproteobacteria,473GW@75682|Oxalobacteraceae	28216|Betaproteobacteria	Penicillin-binding protein OB-like domain	2.4.1.129,3.4.16.4	GT51	PCB_OB,Transgly,Transpeptidase
MAG1018_gene_616|GeneMark.hmm|237_aa|-|2918|3631	556269.ACDQ01000013_gene560	1.41e-95	286	COG0744@1|root,COG0744@2|Bacteria,1RDAQ@1224|Proteobacteria,2VHW8@28216|Betaproteobacteria,473WN@75682|Oxalobacteraceae	28216|Betaproteobacteria	Peptidoglycan polymerase that catalyzes glycan chain elongation from lipid-linked precursors	2.4.1.129	GT51	Transgly
MAG1018_gene_659|GeneMark.hmm|494_aa|+|3357|4841	556269.ACDQ01000011_gene301	9.43e-215	608	COG0297@1|root,COG0297@2|Bacteria,1MUGM@1224|Proteobacteria,2VH1G@28216|Betaproteobacteria,473A9@75682|Oxalobacteraceae	28216|Betaproteobacteria	Synthesizes alpha-1,4-glucan chains using ADP-glucose	2.4.1.21	GT5	Glyco_transf_5,Glycos_transf_1
MAG1018_gene_660|GeneMark.hmm|814_aa|+|4942|7386	556268.OFAG_01392	0	1263	COG0058@1|root,COG0058@2|Bacteria,1MW4J@1224|Proteobacteria,2VJIJ@28216|Betaproteobacteria,47700@75682|Oxalobacteraceae	28216|Betaproteobacteria	Phosphorylase is an important allosteric enzyme in carbohydrate metabolism. Enzymes from different sources differ in their regulatory mechanisms and in their natural substrates. However, all known phosphorylases share catalytic and structural properties	2.4.1.1	GT35	Phosphorylase
MAG1018_gene_682|GeneMark.hmm|498_aa|+|8740|10236	556268.OFAG_01810	7.78e-237	665	COG1640@1|root,COG1640@2|Bacteria,1QTVJ@1224|Proteobacteria,2VJUV@28216|Betaproteobacteria,478K1@75682|Oxalobacteraceae	28216|Betaproteobacteria	4-alpha-glucanotransferase	2.4.1.25	GH77	Glyco_hydro_77
MAG1018_gene_739|GeneMark.hmm|667_aa|-|64804|66807	556268.OFAG_01396	1.37e-258	734	COG1523@1|root,COG1523@2|Bacteria,1MU19@1224|Proteobacteria,2VH8E@28216|Betaproteobacteria,472ZV@75682|Oxalobacteraceae	28216|Betaproteobacteria	Belongs to the glycosyl hydrolase 13 family	3.2.1.196,3.2.1.68	CBM48,GH13	Alpha-amylase,CBM_48
MAG1018_gene_740|GeneMark.hmm|726_aa|-|66776|68956	556269.ACDQ01000011_gene305	0	998	COG0296@1|root,COG0296@2|Bacteria,1QTVN@1224|Proteobacteria,2VGZZ@28216|Betaproteobacteria,4734Q@75682|Oxalobacteraceae	28216|Betaproteobacteria	Catalyzes the formation of the alpha-1,6-glucosidic linkages in glycogen by scission of a 1,4-alpha-linked oligosaccharide from growing alpha-1,4-glucan chains and the subsequent attachment of the oligosaccharide to the alpha-1,6 position	2.4.1.18	CBM48,GH13	Alpha-amylase,Alpha-amylase_C,CBM_48,Glyco_hydro_77
MAG1018_gene_1707|GeneMark.hmm|379_aa|-|17530|18669	556268.OFAG_00203	3.67e-173	494	COG0763@1|root,COG0763@2|Bacteria,1MVBI@1224|Proteobacteria,2VIBP@28216|Betaproteobacteria,472TJ@75682|Oxalobacteraceae	28216|Betaproteobacteria	Condensation of UDP-2,3-diacylglucosamine and 2,3- diacylglucosamine-1-phosphate to form lipid A disaccharide, a precursor of lipid A, a phosphorylated glycolipid that anchors the lipopolysaccharide to the outer membrane of the cell	2.4.1.182	GT19	LpxB
MAG1019_gene_22|GeneMark.hmm|380_aa|+|2181|3323	1125701.HMPREF1221_00776	3.3e-122	365	COG0707@1|root,COG0707@2|Bacteria,2J5TF@203691|Spirochaetes	203691|Spirochaetes	Monogalactosyldiacylglycerol (MGDG) synthase	2.4.1.315,2.4.1.46	GT28	Glyco_tran_28_C,Glycos_transf_1,MGDG_synth
MAG1019_gene_93|GeneMark.hmm|590_aa|+|3194|4966	1125701.HMPREF1221_01437	2.85e-183	534	COG1543@1|root,COG1543@2|Bacteria,2J628@203691|Spirochaetes	203691|Spirochaetes	Belongs to the glycosyl hydrolase 57 family	2.4.1.18	GH57	DUF1957,Glyco_hydro_57
MAG1019_gene_154|GeneMark.hmm|205_aa|+|3|620	1125725.HMPREF1325_0204	3.31e-68	220	COG0707@1|root,COG0707@2|Bacteria,2J5TF@203691|Spirochaetes	203691|Spirochaetes	Monogalactosyldiacylglycerol (MGDG) synthase	2.4.1.315,2.4.1.46	GT28	Glyco_tran_28_C,Glycos_transf_1,MGDG_synth
MAG1019_gene_427|GeneMark.hmm|568_aa|-|1|1704	1125725.HMPREF1325_0559	3.12e-161	482	COG1449@1|root,COG1449@2|Bacteria,2J5C8@203691|Spirochaetes	203691|Spirochaetes	Belongs to the glycosyl hydrolase 57 family	2.4.1.25	GH57	DUF1925,DUF1926,Glyco_hydro_57
MAG1019_gene_575|GeneMark.hmm|862_aa|-|1826|4414	1124982.MSI_12490	0	1098	COG5009@1|root,COG5009@2|Bacteria,2J5D4@203691|Spirochaetes	203691|Spirochaetes	penicillin-binding protein	2.4.1.129,3.4.16.4	GT51	Transgly,Transpeptidase
MAG1019_gene_586|GeneMark.hmm|860_aa|+|1302|3884	596324.TREVI0001_2174	8.18e-217	641	COG4953@1|root,COG4953@2|Bacteria,2J606@203691|Spirochaetes	203691|Spirochaetes	Penicillin-binding Protein	2.4.1.129	GT51	BiPBP_C,Transgly,Transpeptidase
MAG1019_gene_615|GeneMark.hmm|584_aa|-|13165|14919	1321786.HMPREF1992_01555	8.02e-244	689	COG0366@1|root,COG0366@2|Bacteria,1TP53@1239|Firmicutes,4H2ZR@909932|Negativicutes	909932|Negativicutes	Alpha amylase, catalytic domain protein	3.2.1.20	GH31	Alpha-amylase,Malt_amylase_C
MAG1019_gene_712|GeneMark.hmm|80_aa|-|3|242	1410661.JNKW01000001_gene444	3.51e-43	152	COG2723@1|root,COG2723@2|Bacteria,1TP19@1239|Firmicutes,2485V@186801|Clostridia	186801|Clostridia	Belongs to the glycosyl hydrolase 1 family	3.2.1.86	GT1	Glyco_hydro_1
MAG1019_gene_716|GeneMark.hmm|655_aa|+|3|1970	1125701.HMPREF1221_01003	0	886	COG1523@1|root,COG1523@2|Bacteria,2J61K@203691|Spirochaetes	203691|Spirochaetes	Belongs to the glycosyl hydrolase 13 family	3.2.1.68	CBM48,GH13	Alpha-amylase,CBM_48
MAG1019_gene_717|GeneMark.hmm|822_aa|+|1991|4459	877418.ATWV01000008_gene697	0	1397	COG0058@1|root,COG0058@2|Bacteria,2J5KC@203691|Spirochaetes	203691|Spirochaetes	Phosphorylase is an important allosteric enzyme in carbohydrate metabolism. Enzymes from different sources differ in their regulatory mechanisms and in their natural substrates. However, all known phosphorylases share catalytic and structural properties	2.4.1.1	GT35	Phosphorylase
MAG1019_gene_891|GeneMark.hmm|519_aa|-|1856|3415	906968.Trebr_0565	1.24e-272	758	COG1640@1|root,COG1640@2|Bacteria,2J5U4@203691|Spirochaetes	203691|Spirochaetes	4-alpha-glucanotransferase	2.4.1.25	GH77	Glyco_hydro_77
MAG1019_gene_1491|GeneMark.hmm|435_aa|-|3491|4798	658088.HMPREF0987_00984	4.4e-258	714	COG3669@1|root,COG3669@2|Bacteria,1TQH2@1239|Firmicutes,24B8Y@186801|Clostridia,27JFC@186928|unclassified Lachnospiraceae	186801|Clostridia	Alpha-L-fucosidase	3.2.1.51	GH29	Alpha_L_fucos
MAG1019_gene_1665|GeneMark.hmm|245_aa|-|3355|4092	1125725.HMPREF1325_2549	2.94e-122	354	COG1922@1|root,COG1922@2|Bacteria,2J6M5@203691|Spirochaetes	203691|Spirochaetes	WecB TagA CpsF family	2.4.1.187	GT26	Glyco_tran_WecB
MAG1019_gene_1769|GeneMark.hmm|453_aa|-|2794|4155	1125701.HMPREF1221_00761	7.17e-156	453	COG0707@1|root,COG0707@2|Bacteria,2J5XF@203691|Spirochaetes	203691|Spirochaetes	Cell wall formation. Catalyzes the transfer of a GlcNAc subunit on undecaprenyl-pyrophosphoryl-MurNAc-pentapeptide (lipid intermediate I) to form undecaprenyl-pyrophosphoryl-MurNAc- (pentapeptide)GlcNAc (lipid intermediate II)	2.4.1.227	GT28	Glyco_tran_28_C,Glyco_transf_28
MAG1019_gene_1927|GeneMark.hmm|768_aa|+|3686|5992	1124982.MSI_01120	1.73e-257	736	COG1640@1|root,COG1640@2|Bacteria,2J62I@203691|Spirochaetes	203691|Spirochaetes	4-alpha-glucanotransferase	2.4.1.25	GH77	Glyco_hydro_77
MAG1019_gene_2018|GeneMark.hmm|566_aa|-|1426|3126	877418.ATWV01000009_gene280	3.73e-154	459	COG0297@1|root,COG0297@2|Bacteria,2J579@203691|Spirochaetes	203691|Spirochaetes	starch synthase	2.4.1.21	GT5	Glyco_trans_1_4,Glyco_transf_5,Glycos_transf_1
MAG1019_gene_2097|GeneMark.hmm|387_aa|+|2|1165	1410609.JHVB01000010_gene2368	9.49e-91	289	COG1621@1|root,COG1621@2|Bacteria,2J6US@203691|Spirochaetes	203691|Spirochaetes	Glycosyl hydrolases family 32 N-terminal domain	3.2.1.26	GH32	Glyco_hydro_32C,Glyco_hydro_32N
MAG1019_gene_2397|GeneMark.hmm|493_aa|-|3492|4973	1289135.A966_01201	2.36e-304	835	COG2723@1|root,COG2723@2|Bacteria,2J6C8@203691|Spirochaetes	203691|Spirochaetes	Belongs to the glycosyl hydrolase 1 family	3.2.1.21,3.2.1.86	GT1	Glyco_hydro_1
MAG1019_gene_2458|GeneMark.hmm|493_aa|+|186|1667	877418.ATWV01000003_gene509	9.13e-288	794	COG0297@1|root,COG0297@2|Bacteria,2J5B0@203691|Spirochaetes	203691|Spirochaetes	Synthesizes alpha-1,4-glucan chains using ADP-glucose	2.4.1.21	GT5	Glyco_transf_5,Glycos_transf_1
MAG1019_gene_2538|GeneMark.hmm|242_aa|-|2|727	411489.CLOL250_01602	0.000613	49.3	COG3210@1|root,COG3210@2|Bacteria	2|Bacteria	domain, Protein	3.2.1.78	GH26	DUF4157,Haemagg_act,LRR_5,Peptidase_M64
MAG1019_gene_2539|GeneMark.hmm|628_aa|-|830|2716	96561.Dole_2014	7.75e-11	74.3	COG1974@1|root,COG3291@1|root,COG4870@1|root,COG1974@2|Bacteria,COG3291@2|Bacteria,COG4870@2|Bacteria	2|Bacteria	transferase activity, transferring glycosyl groups	3.2.1.4,3.4.21.88	GH5,GH9	CHU_C,DUF11,Peptidase_C1,Peptidase_S24
MAG1019_gene_2577|GeneMark.hmm|80_aa|+|1328|1567	1410609.JHVB01000010_gene2368	2.9e-23	99	COG1621@1|root,COG1621@2|Bacteria,2J6US@203691|Spirochaetes	203691|Spirochaetes	Glycosyl hydrolases family 32 N-terminal domain	3.2.1.26	GH32	Glyco_hydro_32C,Glyco_hydro_32N
MAG1019_gene_2838|GeneMark.hmm|92_aa|-|2033|2311	1125701.HMPREF1221_00351	2.31e-18	85.9	COG1449@1|root,COG1449@2|Bacteria,2J5C8@203691|Spirochaetes	203691|Spirochaetes	Belongs to the glycosyl hydrolase 57 family	2.4.1.25	GH57	DUF1925,DUF1926,Glyco_hydro_57
MAG1019_gene_2855|GeneMark.hmm|873_aa|+|5727|8348	35841.BT1A1_0887	0	936	COG1472@1|root,COG1472@2|Bacteria,1TP0T@1239|Firmicutes,4HAAG@91061|Bacilli,1ZPV2@1386|Bacillus	91061|Bacilli	Belongs to the glycosyl hydrolase 3 family	3.2.1.21,3.2.1.52	GH3	Fn3-like,Glyco_hydro_3,Glyco_hydro_3_C
MAG1019_gene_2856|GeneMark.hmm|470_aa|-|8426|9838	1504823.CCMM01000006_gene273	0	917	COG2723@1|root,COG2723@2|Bacteria,2NPRZ@2323|unclassified Bacteria	2|Bacteria	Glycosyl hydrolase family 1	3.2.1.21,3.2.1.86	GT1	Glyco_hydro_1
MAG102_gene_43|GeneMark.hmm|776_aa|+|4246|6576	470145.BACCOP_00728	0	1062	COG1472@1|root,COG1472@2|Bacteria,4NE90@976|Bacteroidetes,2FNZH@200643|Bacteroidia,4AKR8@815|Bacteroidaceae	976|Bacteroidetes	Belongs to the glycosyl hydrolase 3 family	3.2.1.21	GH3	Fn3-like,Glyco_hydro_3,Glyco_hydro_3_C
MAG102_gene_103|GeneMark.hmm|588_aa|-|6228|7994	1410608.JNKX01000003_gene1986	4.99e-185	540	COG3291@1|root,COG3291@2|Bacteria,4PKMJ@976|Bacteroidetes,2G0FM@200643|Bacteroidia,4AV77@815|Bacteroidaceae	976|Bacteroidetes	Cellulase N-terminal ig-like domain	3.2.1.4	GH5,GH9	CelD_N,Glyco_hydro_9
MAG102_gene_127|GeneMark.hmm|597_aa|-|1553|3346	585543.HMPREF0969_01351	1.34e-119	374	COG2730@1|root,COG2730@2|Bacteria,4NEU5@976|Bacteroidetes,2FNKD@200643|Bacteroidia,4AQ7M@815|Bacteroidaceae	976|Bacteroidetes	Belongs to the glycosyl hydrolase 5 (cellulase A) family	3.2.1.4	GH5,GH9	BACON,Cellulase,RicinB_lectin_2
MAG102_gene_162|GeneMark.hmm|662_aa|-|1025|3013	471870.BACINT_04213	1.55e-158	478	COG2730@1|root,COG2730@2|Bacteria,4NHXD@976|Bacteroidetes,2G2PE@200643|Bacteroidia,4ANDP@815|Bacteroidaceae	976|Bacteroidetes	Cellulase (glycosyl hydrolase family 5)	3.2.1.4	GH5,GH9	Cellulase,Glyco_hydro_43,RicinB_lectin_2
MAG102_gene_189|GeneMark.hmm|270_aa|+|1|813	585543.HMPREF0969_02162	1.31e-163	481	COG3459@1|root,COG3459@2|Bacteria,4NIVN@976|Bacteroidetes,2FQ10@200643|Bacteroidia,4AQAV@815|Bacteroidaceae	976|Bacteroidetes	Putative carbohydrate binding domain	2.4.1.20	GT36	Glyco_hydro_36,Glyco_transf_36
MAG102_gene_200|GeneMark.hmm|343_aa|-|2905|3936	411479.BACUNI_00326	2.59e-135	411	COG1554@1|root,COG1554@2|Bacteria,4NEWW@976|Bacteroidetes,2FMF9@200643|Bacteroidia,4AMRU@815|Bacteroidaceae	976|Bacteroidetes	COG NOG04001 non supervised orthologous group	3.2.1.51	GH95	Glyco_hyd_65N_2
MAG102_gene_255|GeneMark.hmm|830_aa|-|1726|4218	886379.AEWI01000026_gene425	0	904	COG5009@1|root,COG5009@2|Bacteria,4NECJ@976|Bacteroidetes,2FNAU@200643|Bacteroidia,3XIKC@558415|Marinilabiliaceae	976|Bacteroidetes	Transglycosylase	2.4.1.129,3.4.16.4	GT51	Transgly,Transpeptidase
MAG102_gene_283|GeneMark.hmm|418_aa|+|3843|5099	927658.AJUM01000034_gene365	1.37e-149	437	COG1519@1|root,COG1519@2|Bacteria,4NESA@976|Bacteroidetes,2FPNI@200643|Bacteroidia,3XJDE@558415|Marinilabiliaceae	976|Bacteroidetes	3-Deoxy-D-manno-octulosonic-acid transferase (kdotransferase)	2.4.99.12,2.4.99.13,2.4.99.14,2.4.99.15	GT30	Glycos_transf_N
MAG102_gene_287|GeneMark.hmm|586_aa|-|2|1759	1410608.JNKX01000044_gene620	0	1055	COG3459@1|root,COG3459@2|Bacteria,4NIVN@976|Bacteroidetes,2FQ10@200643|Bacteroidia,4AQAV@815|Bacteroidaceae	976|Bacteroidetes	Putative carbohydrate binding domain	2.4.1.20	GT36	Glyco_hydro_36,Glyco_transf_36
MAG102_gene_348|GeneMark.hmm|449_aa|-|8143|9492	694427.Palpr_2119	5.51e-245	695	COG1501@1|root,COG1501@2|Bacteria,4NE1H@976|Bacteroidetes,2FN74@200643|Bacteroidia,22Y2I@171551|Porphyromonadaceae	976|Bacteroidetes	Glycosyl hydrolases family 31	3.2.1.177	GH31	DUF4968,Gal_mutarotas_2,Glyco_hydro_31
MAG102_gene_358|GeneMark.hmm|539_aa|-|1|1617	742727.HMPREF9447_02462	1.66e-194	573	COG1501@1|root,COG1501@2|Bacteria,4NE1H@976|Bacteroidetes,2FM4Z@200643|Bacteroidia,4AK6V@815|Bacteroidaceae	976|Bacteroidetes	Belongs to the glycosyl hydrolase 31 family	3.2.1.177	GH31	DUF4968,DUF5110,Glyco_hydro_31
MAG102_gene_366|GeneMark.hmm|732_aa|-|706|2904	869213.JCM21142_62505	1.69e-297	838	COG1472@1|root,COG1472@2|Bacteria,4NE90@976|Bacteroidetes,47UBJ@768503|Cytophagia	976|Bacteroidetes	Fibronectin type III-like domain	3.2.1.21	GH3	Fn3-like,Glyco_hydro_3,Glyco_hydro_3_C
MAG102_gene_541|GeneMark.hmm|360_aa|-|2052|3134	1121097.JCM15093_3538	2.61e-124	369	COG3693@1|root,COG3693@2|Bacteria,4NE5Z@976|Bacteroidetes,2G2PS@200643|Bacteroidia,4AW2M@815|Bacteroidaceae	976|Bacteroidetes	Beta-xylanase	3.2.1.37,3.2.1.55,3.2.1.8	GH43,GH51	Glyco_hydro_10,Glyco_hydro_43
MAG102_gene_596|GeneMark.hmm|616_aa|-|459|2309	385682.AFSL01000011_gene2394	2.49e-248	704	COG0366@1|root,COG0366@2|Bacteria,4NEXF@976|Bacteroidetes,2FMHS@200643|Bacteroidia,3XINW@558415|Marinilabiliaceae	976|Bacteroidetes	Alpha-amylase domain	3.2.1.135	GH13	Alpha-amylase,Cyc-maltodext_C,Cyc-maltodext_N
MAG102_gene_597|GeneMark.hmm|448_aa|-|2321|3667	385682.AFSL01000011_gene2393	1.01e-237	676	COG1554@1|root,COG1554@2|Bacteria,4NFG1@976|Bacteroidetes,2FME6@200643|Bacteroidia,3XJ8I@558415|Marinilabiliaceae	976|Bacteroidetes	Glycosyl hydrolase family 65, C-terminal domain	2.4.1.8	GH65	Glyco_hydro_65C,Glyco_hydro_65N,Glyco_hydro_65m
MAG102_gene_599|GeneMark.hmm|736_aa|-|1042|3252	1121097.JCM15093_1592	8.15e-264	756	COG1554@1|root,COG1554@2|Bacteria,4NEWW@976|Bacteroidetes,2FMF9@200643|Bacteroidia,4AMRU@815|Bacteroidaceae	976|Bacteroidetes	COG NOG04001 non supervised orthologous group	3.2.1.51	GH95	Glyco_hyd_65N_2,SASA
MAG102_gene_674|GeneMark.hmm|368_aa|+|230|1336	927658.AJUM01000040_gene927	2.42e-150	435	COG0707@1|root,COG0707@2|Bacteria,4NE6D@976|Bacteroidetes,2FMND@200643|Bacteroidia,3XJKT@558415|Marinilabiliaceae	976|Bacteroidetes	Glycosyltransferase family 28 N-terminal domain	2.4.1.227	GT28	Glyco_tran_28_C,Glyco_transf_28
MAG102_gene_720|GeneMark.hmm|901_aa|-|5008|7713	880074.BARVI_00035	1.1e-195	590	COG1640@1|root,COG1640@2|Bacteria,4NF7Z@976|Bacteroidetes,2FMBZ@200643|Bacteroidia,22WJ2@171551|Porphyromonadaceae	976|Bacteroidetes	4-alpha-glucanotransferase	2.4.1.25	GH77	CBM_20,Glyco_hydro_77
MAG102_gene_783|GeneMark.hmm|333_aa|-|2|1000	411479.BACUNI_04180	7.19e-131	399	COG1501@1|root,COG1501@2|Bacteria,4NE1H@976|Bacteroidetes,2FN74@200643|Bacteroidia,4AKXQ@815|Bacteroidaceae	976|Bacteroidetes	Belongs to the glycosyl hydrolase 31 family	3.2.1.177	GH31	DUF4968,Gal_mutarotas_2,Glyco_hydro_31
MAG102_gene_823|GeneMark.hmm|600_aa|+|1|1803	927658.AJUM01000034_gene447	1.53e-162	491	COG5009@1|root,COG5009@2|Bacteria,4NECJ@976|Bacteroidetes,2FNBG@200643|Bacteroidia,3XJKY@558415|Marinilabiliaceae	976|Bacteroidetes	Transglycosylase	2.4.1.129,3.4.16.4	GT51	Transgly,Transpeptidase
MAG102_gene_870|GeneMark.hmm|755_aa|+|4162|6429	1401078.HMPREF2140_02180	0	912	COG1472@1|root,COG1472@2|Bacteria,4NE90@976|Bacteroidetes,2FMCU@200643|Bacteroidia	976|Bacteroidetes	Glycosyl hydrolase family 3	3.2.1.21	GH3	Fn3-like,Glyco_hydro_3,Glyco_hydro_3_C
MAG102_gene_908|GeneMark.hmm|827_aa|+|1656|4139	1410613.JNKF01000010_gene593	0	1301	COG1472@1|root,COG1472@2|Bacteria,4NE90@976|Bacteroidetes,2FNTN@200643|Bacteroidia	976|Bacteroidetes	hydrolase, family 3	3.2.1.21	GH3	Fn3-like,Glyco_hydro_3,Glyco_hydro_3_C
MAG102_gene_988|GeneMark.hmm|618_aa|-|1|1854	483216.BACEGG_03650	3.01e-293	828	COG1472@1|root,COG1472@2|Bacteria,4NE90@976|Bacteroidetes,2FMV4@200643|Bacteroidia,4AM21@815|Bacteroidaceae	976|Bacteroidetes	Glycosyl hydrolase family 3 C-terminal domain protein	3.2.1.21	GH3	Fn3-like,Glyco_hydro_3,Glyco_hydro_3_C,PA14
MAG102_gene_1005|GeneMark.hmm|754_aa|-|7774|10038	1121094.KB894666_gene2781	0	963	COG1472@1|root,COG1472@2|Bacteria,4NE90@976|Bacteroidetes,2FMCU@200643|Bacteroidia,4AK8A@815|Bacteroidaceae	976|Bacteroidetes	glycosyl hydrolase, family 3	3.2.1.21	GH3	Fn3-like,Glyco_hydro_3,Glyco_hydro_3_C
MAG102_gene_1114|GeneMark.hmm|847_aa|-|313|2856	927658.AJUM01000034_gene239	0	1124	COG0058@1|root,COG0297@1|root,COG0058@2|Bacteria,COG0297@2|Bacteria,4NGR1@976|Bacteroidetes,2FNN5@200643|Bacteroidia,3XJ5R@558415|Marinilabiliaceae	976|Bacteroidetes	Protein of unknown function (DUF3417)	2.4.1.1,2.4.1.11,2.4.1.8	GH65,GT3,GT35	DUF3417,Glycogen_syn,Phosphorylase
MAG102_gene_1115|GeneMark.hmm|221_aa|-|2881|3546	927658.AJUM01000034_gene240	1.35e-60	203	COG1449@1|root,COG1449@2|Bacteria,4NFXW@976|Bacteroidetes,2FMRY@200643|Bacteroidia,3XJQV@558415|Marinilabiliaceae	976|Bacteroidetes	Glycosyl hydrolase family 57	3.2.1.1	GH57	Glyco_hydro_57
MAG102_gene_1273|GeneMark.hmm|53_aa|+|1|162	483216.BACEGG_01308	4.92e-06	48.9	COG1506@1|root,COG3405@1|root,COG1506@2|Bacteria,COG3405@2|Bacteria,4NIN5@976|Bacteroidetes,2G2QS@200643|Bacteroidia,4ANDM@815|Bacteroidaceae	976|Bacteroidetes	Glycosyl hydrolases family 8	3.2.1.156	GH8	Glyco_hydro_8
MAG102_gene_1282|GeneMark.hmm|947_aa|+|494|3337	763034.HMPREF9446_01796	0	1325	COG1501@1|root,COG1501@2|Bacteria,4NE1H@976|Bacteroidetes,2FM4Z@200643|Bacteroidia,4AK6V@815|Bacteroidaceae	976|Bacteroidetes	Belongs to the glycosyl hydrolase 31 family	3.2.1.177	GH31	DUF4968,DUF5110,Gal_mutarotas_2,Glyco_hydro_31,PA14
MAG102_gene_1297|GeneMark.hmm|151_aa|+|1|456	483216.BACEGG_00636	3.19e-53	181	COG4225@1|root,COG4225@2|Bacteria,4NFWI@976|Bacteroidetes,2FMBB@200643|Bacteroidia,4AQ37@815|Bacteroidaceae	976|Bacteroidetes	Glycosyl Hydrolase Family 88	3.2.1.172	GH105	Glyco_hydro_88
MAG102_gene_1309|GeneMark.hmm|664_aa|-|720|2714	1168289.AJKI01000063_gene3455	3.21e-286	804	COG0296@1|root,COG0296@2|Bacteria,4NECZ@976|Bacteroidetes,2FMTG@200643|Bacteroidia,3XJH1@558415|Marinilabiliaceae	976|Bacteroidetes	Alpha amylase, C-terminal all-beta domain	2.4.1.18	CBM48,GH13	Alpha-amylase,Alpha-amylase_C,CBM_48
MAG102_gene_1317|GeneMark.hmm|275_aa|-|9783|10610	1168289.AJKI01000044_gene93	1.03e-118	347	COG0297@1|root,COG0297@2|Bacteria,4NFP8@976|Bacteroidetes,2FN7D@200643|Bacteroidia,3XJD4@558415|Marinilabiliaceae	976|Bacteroidetes	Starch synthase catalytic domain	2.4.1.21	GT5	Glyco_transf_5
MAG102_gene_1648|GeneMark.hmm|714_aa|-|259|2403	997884.HMPREF1068_01610	0	989	COG1082@1|root,COG1082@2|Bacteria,4NEWC@976|Bacteroidetes,2FKZT@200643|Bacteroidia,4AMS4@815|Bacteroidaceae	976|Bacteroidetes	COG NOG06228 non supervised orthologous group	3.2.1.20,3.2.1.3	GH31,GH97	GH97_C,GH97_N,Glyco_hydro_97
MAG102_gene_1649|GeneMark.hmm|661_aa|-|2446|4431	1077285.AGDG01000015_gene3110	2.93e-238	682	COG0366@1|root,COG0366@2|Bacteria,4NEXF@976|Bacteroidetes,2G31F@200643|Bacteroidia,4AW80@815|Bacteroidaceae	976|Bacteroidetes	Alpha-amylase domain	3.2.1.1,3.2.1.133,3.2.1.135,3.2.1.54	GH13	Alpha-amylase,BACON,DUF3459,Malt_amylase_C
MAG102_gene_1679|GeneMark.hmm|350_aa|-|1727|2779	1122931.AUAE01000010_gene4635	1.17e-156	455	COG3534@1|root,COG3534@2|Bacteria,4NECK@976|Bacteroidetes,2FNNB@200643|Bacteroidia,22WR1@171551|Porphyromonadaceae	976|Bacteroidetes	Alpha-L-arabinofuranosidase C-terminus	3.2.1.55	GH51	Alpha-L-AF_C
MAG102_gene_1722|GeneMark.hmm|381_aa|-|1331|2476	1168289.AJKI01000012_gene259	1.08e-150	437	COG0763@1|root,COG0763@2|Bacteria,4NDW3@976|Bacteroidetes,2FPE5@200643|Bacteroidia,3XJFY@558415|Marinilabiliaceae	976|Bacteroidetes	Lipid-A-disaccharide synthetase	2.4.1.182	GT19	LpxB
MAG102_gene_1727|GeneMark.hmm|340_aa|+|2678|3700	484018.BACPLE_00647	1.5e-127	375	COG3507@1|root,COG3507@2|Bacteria,4NHZW@976|Bacteroidetes,2FM56@200643|Bacteroidia,4AKUD@815|Bacteroidaceae	976|Bacteroidetes	hydrolase, family 43	3.2.1.99	GH43	Glyco_hydro_43
MAG102_gene_1773|GeneMark.hmm|479_aa|+|5686|7125	483216.BACEGG_03514	4.42e-244	682	COG3507@1|root,COG3507@2|Bacteria,4NHSR@976|Bacteroidetes,2G202@200643|Bacteroidia,4ANB7@815|Bacteroidaceae	976|Bacteroidetes	Ricin-type beta-trefoil lectin domain-like	3.2.1.99	GH43	Glyco_hydro_43,RicinB_lectin_2
MAG102_gene_1790|GeneMark.hmm|325_aa|+|2300|3277	694427.Palpr_1818	5.69e-101	322	COG3934@1|root,COG4124@1|root,COG3934@2|Bacteria,COG4124@2|Bacteria,4NEZG@976|Bacteroidetes,2FPAD@200643|Bacteroidia,22XVD@171551|Porphyromonadaceae	976|Bacteroidetes	Belongs to the glycosyl hydrolase 26 family	3.2.1.78	GH26	Glyco_hydro_26
MAG102_gene_1823|GeneMark.hmm|117_aa|-|2915|3268	483216.BACEGG_03650	5.07e-41	151	COG1472@1|root,COG1472@2|Bacteria,4NE90@976|Bacteroidetes,2FMV4@200643|Bacteroidia,4AM21@815|Bacteroidaceae	976|Bacteroidetes	Glycosyl hydrolase family 3 C-terminal domain protein	3.2.1.21	GH3	Fn3-like,Glyco_hydro_3,Glyco_hydro_3_C,PA14
MAG102_gene_1839|GeneMark.hmm|779_aa|+|10488|12827	435591.BDI_0932	2.16e-286	816	COG4953@1|root,COG4953@2|Bacteria,4NEG5@976|Bacteroidetes,2FNUH@200643|Bacteroidia,22W9J@171551|Porphyromonadaceae	976|Bacteroidetes	Penicillin-Binding Protein C-terminus Family	2.4.1.129	GT51	BiPBP_C,Transgly,Transpeptidase
MAG102_gene_1841|GeneMark.hmm|497_aa|+|18592|20085	697329.Rumal_1046	6.47e-155	466	COG3507@1|root,COG3507@2|Bacteria,1TSKZ@1239|Firmicutes,24BRZ@186801|Clostridia	186801|Clostridia	Belongs to the glycosyl hydrolase 43 family	3.2.1.55	CBM6,GH43	CBM_2,CBM_4_9,CBM_6,Glyco_hydro_43,RicinB_lectin_2
MAG1020_gene_156|GeneMark.hmm|124_aa|+|1|375	1120998.AUFC01000005_gene711	1.71e-30	119	COG0707@1|root,COG0707@2|Bacteria,1TQFT@1239|Firmicutes,248IA@186801|Clostridia,3WCJ3@538999|Clostridiales incertae sedis	186801|Clostridia	Cell wall formation. Catalyzes the transfer of a GlcNAc subunit on undecaprenyl-pyrophosphoryl-MurNAc-pentapeptide (lipid intermediate I) to form undecaprenyl-pyrophosphoryl-MurNAc- (pentapeptide)GlcNAc (lipid intermediate II)	2.4.1.227	GT28	Glyco_tran_28_C,Glyco_transf_28
MAG1020_gene_373|GeneMark.hmm|212_aa|-|3|638	1120998.AUFC01000008_gene1022	2.2e-69	219	COG1922@1|root,COG1922@2|Bacteria,1V3QV@1239|Firmicutes,24AQ3@186801|Clostridia,3WD6H@538999|Clostridiales incertae sedis	186801|Clostridia	Belongs to the glycosyltransferase 26 family	2.4.1.187	GT26	Glyco_tran_WecB,PS_pyruv_trans
MAG1020_gene_438|GeneMark.hmm|281_aa|-|3|845	1268072.PSAB_05310	1.29e-07	61.2	COG1649@1|root,COG3408@1|root,COG5297@1|root,COG1649@2|Bacteria,COG3408@2|Bacteria,COG5297@2|Bacteria,1TS2G@1239|Firmicutes,4HF5J@91061|Bacilli,26S15@186822|Paenibacillaceae	91061|Bacilli	Glycosyl hydrolase family 66	3.2.1.11	GH66	CBM_35,Glyco_hydro_66,Gram_pos_anchor,SLH
MAG1020_gene_1015|GeneMark.hmm|183_aa|+|1|552	411467.BACCAP_02008	1.35e-64	208	COG1363@1|root,COG1363@2|Bacteria,1TNZT@1239|Firmicutes,248D0@186801|Clostridia,267PI@186813|unclassified Clostridiales	186801|Clostridia	M42 glutamyl aminopeptidase	3.2.1.4	GH5,GH9	Peptidase_M42
MAG1020_gene_1370|GeneMark.hmm|547_aa|-|3|1643	1120998.AUFC01000001_gene1754	6.84e-138	433	COG5009@1|root,COG5009@2|Bacteria,1UI0H@1239|Firmicutes,25E95@186801|Clostridia,3WDU1@538999|Clostridiales incertae sedis	186801|Clostridia	Transglycosylase	2.4.1.129,3.4.16.4	GT51	Transgly,Transpeptidase
MAG1020_gene_1567|GeneMark.hmm|532_aa|+|2|1600	1120998.AUFC01000001_gene1754	4.82e-118	380	COG5009@1|root,COG5009@2|Bacteria,1UI0H@1239|Firmicutes,25E95@186801|Clostridia,3WDU1@538999|Clostridiales incertae sedis	186801|Clostridia	Transglycosylase	2.4.1.129,3.4.16.4	GT51	Transgly,Transpeptidase
MAG1021_gene_19|GeneMark.hmm|329_aa|-|3|989	1449050.JNLE01000003_gene2244	1.07e-106	336	COG1472@1|root,COG1472@2|Bacteria,1TP0T@1239|Firmicutes,24932@186801|Clostridia,36EVW@31979|Clostridiaceae	186801|Clostridia	hydrolase, family 3	3.2.1.21	GH3	Fn3-like,Glyco_hydro_3,Glyco_hydro_3_C
MAG1021_gene_56|GeneMark.hmm|819_aa|-|4429|6888	203122.Sde_2674	1.67e-209	622	COG1472@1|root,COG1472@2|Bacteria,1MVIV@1224|Proteobacteria,1RMA0@1236|Gammaproteobacteria,469M5@72275|Alteromonadaceae	1236|Gammaproteobacteria	Fibronectin type III-like domain	3.2.1.21	GH3	Fn3-like,Glyco_hydro_3,Glyco_hydro_3_C,PA14
MAG1021_gene_120|GeneMark.hmm|606_aa|-|2|1819	428125.CLOLEP_01243	1.4e-268	762	COG0058@1|root,COG0058@2|Bacteria,1TQAJ@1239|Firmicutes,248E1@186801|Clostridia,3WHEI@541000|Ruminococcaceae	186801|Clostridia	Phosphorylase is an important allosteric enzyme in carbohydrate metabolism. Enzymes from different sources differ in their regulatory mechanisms and in their natural substrates. However, all known phosphorylases share catalytic and structural properties	2.4.1.1	GT35	Phosphorylase
MAG1021_gene_147|GeneMark.hmm|47_aa|-|3648|3791	428125.CLOLEP_00841	3.77e-06	48.9	COG0383@1|root,COG0383@2|Bacteria,1TQEH@1239|Firmicutes,248VH@186801|Clostridia,3WHH3@541000|Ruminococcaceae	186801|Clostridia	PFAM Glycosyl hydrolases family 38 C-terminal domain	3.2.1.24	GH38	Alpha-mann_mid,Glyco_hydro_38,Glyco_hydro_38C
MAG1021_gene_168|GeneMark.hmm|1010_aa|-|321|3353	1122917.KB899659_gene4986	0.000761	52.8	COG1874@1|root,COG2273@1|root,COG2374@1|root,COG3291@1|root,COG5184@1|root,COG1874@2|Bacteria,COG2273@2|Bacteria,COG2374@2|Bacteria,COG3291@2|Bacteria,COG5184@2|Bacteria	2|Bacteria	guanyl-nucleotide exchange factor activity	1.1.3.9,3.1.3.5,3.2.1.4,3.2.1.78,3.2.1.8	GH26,GH5,GH9	DUF1929,F5_F8_type_C,Glyco_hydro_64,Metallophos,SLH
MAG1021_gene_268|GeneMark.hmm|729_aa|-|412|2601	1122927.KB895419_gene2514	9.66e-151	464	COG1554@1|root,COG1554@2|Bacteria	2|Bacteria	hydrolase, family 65, central catalytic	3.2.1.51	GH95	F5_F8_type_C,Glyco_hyd_65N_2,Glyco_hydro_65C,Glyco_hydro_65N,Glyco_hydro_65m
MAG1021_gene_285|GeneMark.hmm|48_aa|+|4612|4755	1232443.BAIA02000103_gene2854	2.1e-06	49.7	COG0744@1|root,COG0744@2|Bacteria,1TPM5@1239|Firmicutes,248A4@186801|Clostridia,267QQ@186813|unclassified Clostridiales	186801|Clostridia	Transglycosylase	2.4.1.129,3.4.16.4	GT51	Transgly,Transpeptidase
MAG1021_gene_367|GeneMark.hmm|616_aa|-|2141|3991	1235835.C814_03033	3.34e-178	526	COG0366@1|root,COG0366@2|Bacteria,1TNZ0@1239|Firmicutes,247YM@186801|Clostridia,3WGCV@541000|Ruminococcaceae	186801|Clostridia	Alpha amylase, catalytic domain protein	2.4.1.25,3.2.1.133,3.2.1.135,3.2.1.20,3.2.1.54	GH13,GH31,GH77	Alpha-amylase,Alpha-amylase_N,Glyco_hydro_77,Malt_amylase_C
MAG1021_gene_368|GeneMark.hmm|186_aa|-|3993|4553	1105031.HMPREF1141_1491	4.25e-68	229	COG0058@1|root,COG0058@2|Bacteria,1TQAJ@1239|Firmicutes,248E1@186801|Clostridia,36E5W@31979|Clostridiaceae	186801|Clostridia	Phosphorylase is an important allosteric enzyme in carbohydrate metabolism. Enzymes from different sources differ in their regulatory mechanisms and in their natural substrates. However, all known phosphorylases share catalytic and structural properties	2.4.1.1	GT35	Phosphorylase
MAG1021_gene_383|GeneMark.hmm|114_aa|-|12286|12630	742726.HMPREF9448_01083	9.02e-28	113	COG1501@1|root,COG1501@2|Bacteria,4NJ93@976|Bacteroidetes,2FNSR@200643|Bacteroidia,22Z4Z@171551|Porphyromonadaceae	976|Bacteroidetes	Glycosyl hydrolases family 31	3.2.1.20	GH31	Glyco_hydro_31
MAG1021_gene_403|GeneMark.hmm|536_aa|-|2154|3764	1536770.R50345_17635	3.53e-146	441	COG3525@1|root,COG3525@2|Bacteria,1TRN0@1239|Firmicutes,4HCG4@91061|Bacilli,26SXI@186822|Paenibacillaceae	91061|Bacilli	Glycoside hydrolase	3.2.1.52	GH20	Glyco_hydro_20
MAG1021_gene_494|GeneMark.hmm|417_aa|+|14532|15785	1033732.CAHI01000030_gene1066	3.06e-112	343	COG1626@1|root,COG1626@2|Bacteria,4NFJW@976|Bacteroidetes,2FTNK@200643|Bacteroidia	976|Bacteroidetes	Trehalase	3.2.1.28	GH37	Trehalase,Trehalase_Ca-bi
MAG1021_gene_519|GeneMark.hmm|976_aa|-|1|2928	428125.CLOLEP_00841	0	1033	COG0383@1|root,COG0383@2|Bacteria,1TQEH@1239|Firmicutes,248VH@186801|Clostridia,3WHH3@541000|Ruminococcaceae	186801|Clostridia	PFAM Glycosyl hydrolases family 38 C-terminal domain	3.2.1.24	GH38	Alpha-mann_mid,Glyco_hydro_38,Glyco_hydro_38C
MAG1021_gene_520|GeneMark.hmm|1061_aa|-|3185|6370	1122917.KB899666_gene3406	2.29e-09	70.5	COG1874@1|root,COG1874@2|Bacteria	2|Bacteria	beta-galactosidase activity	3.2.1.23,3.2.1.46	GH59	Cellulase,DUF4978,Glyco_hydro_42,Glyco_hydro_42M
MAG1021_gene_584|GeneMark.hmm|132_aa|+|2|400	1033732.CAHI01000030_gene1066	4.12e-32	124	COG1626@1|root,COG1626@2|Bacteria,4NFJW@976|Bacteroidetes,2FTNK@200643|Bacteroidia	976|Bacteroidetes	Trehalase	3.2.1.28	GH37	Trehalase,Trehalase_Ca-bi
MAG1021_gene_632|GeneMark.hmm|406_aa|-|1|1218	411473.RUMCAL_01253	0.000258	52	COG2730@1|root,COG2730@2|Bacteria,1UYCF@1239|Firmicutes,24989@186801|Clostridia,3WGRX@541000|Ruminococcaceae	186801|Clostridia	Cellulase (glycosyl hydrolase family 5)	3.2.1.4	GH5,GH9	CBM_2,Cellulase,Dockerin_1,Lipase_GDSL_2
MAG1021_gene_726|GeneMark.hmm|557_aa|+|1|1674	515635.Dtur_1758	8.71e-52	199	COG0383@1|root,COG0383@2|Bacteria	2|Bacteria	mannose metabolic process	3.2.1.24	GH38	Alpha-mann_mid,Glyco_hydro_38,Glyco_hydro_38C
MAG1021_gene_901|GeneMark.hmm|1324_aa|-|38|4012	483215.BACFIN_05401	2.77e-16	94	COG1472@1|root,COG1472@2|Bacteria,4NE90@976|Bacteroidetes,2FMCU@200643|Bacteroidia,4AK8A@815|Bacteroidaceae	976|Bacteroidetes	glycosyl hydrolase, family 3	3.2.1.21	GH3	Fn3-like,Glyco_hydro_3,Glyco_hydro_3_C
MAG1021_gene_942|GeneMark.hmm|624_aa|-|157|2031	483215.BACFIN_05401	1.75e-34	149	COG1472@1|root,COG1472@2|Bacteria,4NE90@976|Bacteroidetes,2FMCU@200643|Bacteroidia,4AK8A@815|Bacteroidaceae	976|Bacteroidetes	glycosyl hydrolase, family 3	3.2.1.21	GH3	Fn3-like,Glyco_hydro_3,Glyco_hydro_3_C
MAG1021_gene_959|GeneMark.hmm|474_aa|-|3727|5151	428125.CLOLEP_00515	4.24e-225	634	COG0297@1|root,COG0297@2|Bacteria,1TQ4M@1239|Firmicutes,248G1@186801|Clostridia,3WGRA@541000|Ruminococcaceae	186801|Clostridia	Synthesizes alpha-1,4-glucan chains using ADP-glucose	2.4.1.21	GT5	Glyco_transf_5,Glycos_transf_1
MAG1021_gene_1030|GeneMark.hmm|368_aa|+|390|1496	1519439.JPJG01000085_gene459	7.93e-94	292	COG0707@1|root,COG0707@2|Bacteria,1UQ6A@1239|Firmicutes,248FR@186801|Clostridia	186801|Clostridia	Monogalactosyldiacylglycerol synthase	2.4.1.315	GT28	Glyco_tran_28_C,Glycos_transf_1,MGDG_synth
MAG1021_gene_1041|GeneMark.hmm|646_aa|-|3|1940	1105031.HMPREF1141_1042	5.67e-168	506	COG0744@1|root,COG0744@2|Bacteria,1TPM5@1239|Firmicutes,248A4@186801|Clostridia,36E3C@31979|Clostridiaceae	186801|Clostridia	penicillin-binding protein 1A	2.4.1.129,3.4.16.4	GT51	Transgly,Transpeptidase
MAG1021_gene_1058|GeneMark.hmm|146_aa|-|3233|3673	1120746.CCNL01000017_gene3115	9.87e-43	151	COG1363@1|root,COG1363@2|Bacteria	2|Bacteria	aminopeptidase activity	3.2.1.4	GH5,GH9	Peptidase_M42
MAG1021_gene_1101|GeneMark.hmm|235_aa|-|1184|1891	1280685.AUKC01000028_gene687	1.04e-88	268	COG1216@1|root,COG1216@2|Bacteria,1TS11@1239|Firmicutes,24BQ6@186801|Clostridia,4BXBS@830|Butyrivibrio	186801|Clostridia	Glycosyl transferase family 2	2.4.1.83	GT2	Glycos_transf_2
MAG1021_gene_1135|GeneMark.hmm|473_aa|-|4386|5807	596323.HMPREF0554_1909	3.08e-140	419	COG1640@1|root,COG1640@2|Bacteria,3799Y@32066|Fusobacteria	32066|Fusobacteria	4-alpha-glucanotransferase	2.4.1.25	GH77	Glyco_hydro_77
MAG1021_gene_1136|GeneMark.hmm|180_aa|+|1|543	1168289.AJKI01000053_gene788	1.98e-28	118	COG1472@1|root,COG1472@2|Bacteria,4NE90@976|Bacteroidetes,2FMCU@200643|Bacteroidia,3XKST@558415|Marinilabiliaceae	976|Bacteroidetes	Fibronectin type III-like domain	3.2.1.21	GH3	Fn3-like,Glyco_hydro_3,Glyco_hydro_3_C
MAG1021_gene_1234|GeneMark.hmm|374_aa|+|72|1196	428125.CLOLEP_02200	1.89e-134	395	COG0707@1|root,COG0707@2|Bacteria,1TQFT@1239|Firmicutes,248IA@186801|Clostridia,3WGFH@541000|Ruminococcaceae	186801|Clostridia	Cell wall formation. Catalyzes the transfer of a GlcNAc subunit on undecaprenyl-pyrophosphoryl-MurNAc-pentapeptide (lipid intermediate I) to form undecaprenyl-pyrophosphoryl-MurNAc- (pentapeptide)GlcNAc (lipid intermediate II)	2.4.1.227	GT28	Glyco_tran_28_C,Glyco_transf_28
MAG1021_gene_1355|GeneMark.hmm|715_aa|-|1317|3464	1408473.JHXO01000010_gene3552	3.97e-182	544	COG1472@1|root,COG1472@2|Bacteria,4NE90@976|Bacteroidetes,2FMCU@200643|Bacteroidia	976|Bacteroidetes	Glycosyl hydrolase family 3	3.2.1.21	GH3	Fn3-like,Glyco_hydro_3,Glyco_hydro_3_C
MAG1021_gene_1375|GeneMark.hmm|621_aa|+|6618|8483	1341157.RF007C_01560	5.05e-291	816	COG0296@1|root,COG0296@2|Bacteria,1TP4M@1239|Firmicutes,247WH@186801|Clostridia,3WGDM@541000|Ruminococcaceae	186801|Clostridia	Catalyzes the formation of the alpha-1,6-glucosidic linkages in glycogen by scission of a 1,4-alpha-linked oligosaccharide from growing alpha-1,4-glucan chains and the subsequent attachment of the oligosaccharide to the alpha-1,6 position	2.4.1.18	CBM48,GH13	Alpha-amylase,Alpha-amylase_C,CBM_48
MAG1021_gene_1421|GeneMark.hmm|52_aa|-|2|157	1384066.JAGT01000001_gene1333	3.54e-15	74.3	COG1363@1|root,COG1363@2|Bacteria,1TNZT@1239|Firmicutes,248D0@186801|Clostridia,3WGHW@541000|Ruminococcaceae	186801|Clostridia	M42 glutamyl aminopeptidase	3.2.1.4	GH5,GH9	Peptidase_M42
MAG1021_gene_1507|GeneMark.hmm|599_aa|+|1|1800	1449063.JMLS01000036_gene6382	4.83e-153	474	COG0383@1|root,COG0383@2|Bacteria,1TQEH@1239|Firmicutes,4HB2V@91061|Bacilli,26TGE@186822|Paenibacillaceae	91061|Bacilli	Alpha mannosidase, middle domain	3.2.1.24	GH38	Alpha-mann_mid,Glyco_hydro_38,Glyco_hydro_38C
MAG1023_gene_105|GeneMark.hmm|573_aa|+|5667|7388	349741.Amuc_1621	4.56e-233	664	COG1640@1|root,COG1640@2|Bacteria,46SX0@74201|Verrucomicrobia,2ITJ3@203494|Verrucomicrobiae	203494|Verrucomicrobiae	4-alpha-glucanotransferase	2.4.1.25	GH77	Glyco_hydro_77
MAG1023_gene_155|GeneMark.hmm|310_aa|-|17893|18825	349741.Amuc_2108	6.59e-79	249	COG2273@1|root,COG2273@2|Bacteria	2|Bacteria	xyloglucan:xyloglucosyl transferase activity	3.2.1.178,3.2.1.18,3.2.1.52	GH16,GH20,GH33	CBM_4_9,Glyco_hydro_16
MAG1023_gene_236|GeneMark.hmm|424_aa|+|3138|4412	349741.Amuc_0474	1.32e-150	441	COG1519@1|root,COG1519@2|Bacteria,46SK9@74201|Verrucomicrobia,2ITS4@203494|Verrucomicrobiae	203494|Verrucomicrobiae	3-Deoxy-D-manno-octulosonic-acid transferase (kdotransferase)	2.4.99.12,2.4.99.13,2.4.99.14,2.4.99.15	GT30	Glycos_transf_N
MAG1023_gene_293|GeneMark.hmm|889_aa|+|2120|4789	349741.Amuc_0177	4.57e-259	752	COG0744@1|root,COG0744@2|Bacteria,46U6K@74201|Verrucomicrobia,2ITYQ@203494|Verrucomicrobiae	203494|Verrucomicrobiae	Transglycosylase	2.4.1.129,3.4.16.4	GT51	Transgly,Transpeptidase
MAG1023_gene_326|GeneMark.hmm|787_aa|+|3|2366	349741.Amuc_1870	6.79e-305	862	COG1501@1|root,COG1501@2|Bacteria,46TKY@74201|Verrucomicrobia,2IU43@203494|Verrucomicrobiae	203494|Verrucomicrobiae	Glycosyl hydrolases family 31	3.2.1.20	GH31	Gal_mutarotas_2,Glyco_hydro_31
MAG1023_gene_382|GeneMark.hmm|56_aa|+|5385|5552	521097.Coch_2160	5.59e-06	48.9	COG3669@1|root,COG3669@2|Bacteria,4NEDX@976|Bacteroidetes,1HZYU@117743|Flavobacteriia,1ER0M@1016|Capnocytophaga	976|Bacteroidetes	F5 8 type C domain protein	3.2.1.51	GH29	Alpha_L_fucos,CHB_HEX_C_1,F5_F8_type_C,Fn3_assoc
MAG1023_gene_670|GeneMark.hmm|370_aa|-|1533|2645	349741.Amuc_2052	8.67e-147	427	COG0763@1|root,COG0763@2|Bacteria,46SSG@74201|Verrucomicrobia,2ITSK@203494|Verrucomicrobiae	203494|Verrucomicrobiae	Condensation of UDP-2,3-diacylglucosamine and 2,3- diacylglucosamine-1-phosphate to form lipid A disaccharide, a precursor of lipid A, a phosphorylated glycolipid that anchors the lipopolysaccharide to the outer membrane of the cell	2.4.1.182	GT19	LpxB
MAG1023_gene_698|GeneMark.hmm|813_aa|+|3|2444	349741.Amuc_0052	1.46e-182	555	COG3525@1|root,COG3525@2|Bacteria	2|Bacteria	beta-N-acetylhexosaminidase activity	2.3.1.48,3.2.1.169,3.2.1.35	GH84	F5_F8_type_C,Glyco_hydro_20b,NAGidase
MAG1023_gene_775|GeneMark.hmm|59_aa|+|2625|2801	349741.Amuc_1751	5.97e-19	85.9	COG0296@1|root,COG0296@2|Bacteria,46SH5@74201|Verrucomicrobia,2ITSF@203494|Verrucomicrobiae	203494|Verrucomicrobiae	Alpha amylase, C-terminal all-beta domain	2.4.1.18	CBM48,GH13	Alpha-amylase,Alpha-amylase_C,CBM_48
MAG1023_gene_851|GeneMark.hmm|332_aa|+|3|1001	349741.Amuc_1868	2.04e-154	445	COG1449@1|root,COG1449@2|Bacteria,46XBE@74201|Verrucomicrobia,2IVAX@203494|Verrucomicrobiae	203494|Verrucomicrobiae	Glycosyl hydrolase family 57	3.2.1.1	GH57	Glyco_hydro_57
MAG1023_gene_960|GeneMark.hmm|361_aa|+|1|1086	349741.Amuc_1751	1.32e-200	574	COG0296@1|root,COG0296@2|Bacteria,46SH5@74201|Verrucomicrobia,2ITSF@203494|Verrucomicrobiae	203494|Verrucomicrobiae	Alpha amylase, C-terminal all-beta domain	2.4.1.18	CBM48,GH13	Alpha-amylase,Alpha-amylase_C,CBM_48
MAG1023_gene_978|GeneMark.hmm|356_aa|-|3604|4674	1123070.KB899254_gene1172	3.28e-126	373	COG0707@1|root,COG0707@2|Bacteria,46S84@74201|Verrucomicrobia,2ITPN@203494|Verrucomicrobiae	203494|Verrucomicrobiae	Cell wall formation. Catalyzes the transfer of a GlcNAc subunit on undecaprenyl-pyrophosphoryl-MurNAc-pentapeptide (lipid intermediate I) to form undecaprenyl-pyrophosphoryl-MurNAc- (pentapeptide)GlcNAc (lipid intermediate II)	2.4.1.227	GT28	Glyco_tran_28_C,Glyco_transf_28
MAG1023_gene_1143|GeneMark.hmm|477_aa|+|9023|10456	349741.Amuc_0010	1.26e-145	434	COG3669@1|root,COG3669@2|Bacteria,46V90@74201|Verrucomicrobia,2IVNR@203494|Verrucomicrobiae	203494|Verrucomicrobiae	Alpha-L-fucosidase	3.2.1.51	GH29	Alpha_L_fucos
MAG1023_gene_1144|GeneMark.hmm|827_aa|-|10480|12963	349741.Amuc_1120	3e-244	709	COG1554@1|root,COG1554@2|Bacteria,46TM2@74201|Verrucomicrobia,2IV0H@203494|Verrucomicrobiae	203494|Verrucomicrobiae	Glycosyl hydrolase family 65, N-terminal domain	3.2.1.51	GH95	Glyco_hyd_65N_2
MAG1023_gene_1197|GeneMark.hmm|841_aa|-|703|3228	349741.Amuc_1120	9.33e-247	716	COG1554@1|root,COG1554@2|Bacteria,46TM2@74201|Verrucomicrobia,2IV0H@203494|Verrucomicrobiae	203494|Verrucomicrobiae	Glycosyl hydrolase family 65, N-terminal domain	3.2.1.51	GH95	Glyco_hyd_65N_2
MAG1023_gene_1224|GeneMark.hmm|215_aa|-|24983|25630	349741.Amuc_2136	5.08e-48	175	COG3525@1|root,COG3525@2|Bacteria,46XE0@74201|Verrucomicrobia,2IVMG@203494|Verrucomicrobiae	203494|Verrucomicrobiae	Glycosyl hydrolase family 20, domain 2	3.2.1.52	GH20	Glyco_hydro_20,Glyco_hydro_20b
MAG1023_gene_1329|GeneMark.hmm|93_aa|-|3|281	349741.Amuc_1868	3.41e-44	154	COG1449@1|root,COG1449@2|Bacteria,46XBE@74201|Verrucomicrobia,2IVAX@203494|Verrucomicrobiae	203494|Verrucomicrobiae	Glycosyl hydrolase family 57	3.2.1.1	GH57	Glyco_hydro_57
MAG1023_gene_1358|GeneMark.hmm|543_aa|+|185|1816	760192.Halhy_3291	1.32e-92	300	COG4409@1|root,COG4409@2|Bacteria,4NFNK@976|Bacteroidetes,1IPVX@117747|Sphingobacteriia	976|Bacteroidetes	BNR repeat-like domain	3.2.1.18	GH33	BNR_2,BNR_assoc_N
MAG1023_gene_1521|GeneMark.hmm|408_aa|+|4878|6104	349741.Amuc_2148	6.26e-87	281	COG3525@1|root,COG3525@2|Bacteria,46UY2@74201|Verrucomicrobia,2IU6A@203494|Verrucomicrobiae	2|Bacteria	Glycoside hydrolase, family 20, catalytic core	3.2.1.52	GH20	F5_F8_type_C,Glyco_hydro_20,Glyco_hydro_20b
MAG1023_gene_1609|GeneMark.hmm|349_aa|+|1|1050	349741.Amuc_0235	9.34e-193	549	COG0058@1|root,COG0058@2|Bacteria,46TZP@74201|Verrucomicrobia,2IVFU@203494|Verrucomicrobiae	203494|Verrucomicrobiae	Carbohydrate phosphorylase	2.4.1.1	GT35	Phosphorylase
MAG1023_gene_1831|GeneMark.hmm|657_aa|-|229|2202	1396141.BATP01000007_gene5768	1.32e-111	357	COG4409@1|root,COG4409@2|Bacteria,46XBR@74201|Verrucomicrobia,2IVC8@203494|Verrucomicrobiae	203494|Verrucomicrobiae	N-terminal domain of BNR-repeat neuraminidase	3.2.1.18	GH33	BNR_2,BNR_assoc_N
MAG1025_gene_4|GeneMark.hmm|826_aa|+|3955|6435	907348.TresaDRAFT_1693	0	1403	COG3459@1|root,COG3459@2|Bacteria,2J5T5@203691|Spirochaetes	203691|Spirochaetes	Cellobiose phosphorylase	2.4.1.20,2.4.1.280	GH94,GT36	Glyco_hydro_36,Glyco_transf_36
MAG1025_gene_25|GeneMark.hmm|677_aa|+|104|2137	869209.Tresu_0484	0	894	COG1640@1|root,COG1640@2|Bacteria,2J62I@203691|Spirochaetes	203691|Spirochaetes	4-alpha-glucanotransferase	2.4.1.25	GH77	Glyco_hydro_77
MAG1025_gene_31|GeneMark.hmm|846_aa|+|2|2542	1124982.MSI_12970	0	936	COG1472@1|root,COG1472@2|Bacteria,2J60D@203691|Spirochaetes	203691|Spirochaetes	Belongs to the glycosyl hydrolase 3 family	3.2.1.21	GH3	Fn3-like,Glyco_hydro_3,Glyco_hydro_3_C
MAG1025_gene_65|GeneMark.hmm|316_aa|+|5176|6126	1410631.JHWZ01000010_gene2144	1.3e-145	419	COG4124@1|root,COG4124@2|Bacteria,1UYVM@1239|Firmicutes,25BEJ@186801|Clostridia,27TPT@186928|unclassified Lachnospiraceae	186801|Clostridia	Glycosyl hydrolase family 26	3.2.1.78	GH26	Glyco_hydro_26
MAG1025_gene_89|GeneMark.hmm|544_aa|-|2|1633	1124982.MSI_02570	5.5e-289	802	COG0366@1|root,COG0366@2|Bacteria,2J6FH@203691|Spirochaetes	203691|Spirochaetes	Belongs to the glycosyl hydrolase 13 family	3.2.1.133,3.2.1.135,3.2.1.54	GH13	Alpha-amylase,Alpha-amylase_N
MAG1025_gene_188|GeneMark.hmm|84_aa|-|1|252	97138.C820_00400	5.47e-20	90.1	COG1501@1|root,COG1501@2|Bacteria,1TR8N@1239|Firmicutes,24A10@186801|Clostridia,36FU3@31979|Clostridiaceae	186801|Clostridia	Belongs to the glycosyl hydrolase 31 family	3.2.1.20	GH31	DUF5110,Gal_mutarotas_2,Glyco_hydro_31
MAG1025_gene_249|GeneMark.hmm|491_aa|+|1763|3238	869209.Tresu_1353	0	922	COG0297@1|root,COG0297@2|Bacteria,2J5B0@203691|Spirochaetes	203691|Spirochaetes	Synthesizes alpha-1,4-glucan chains using ADP-glucose	2.4.1.21	GT5	Glyco_transf_5,Glycos_transf_1
MAG1025_gene_256|GeneMark.hmm|246_aa|-|83|823	877418.ATWV01000011_gene83	9.63e-112	328	COG1922@1|root,COG1922@2|Bacteria,2J6M5@203691|Spirochaetes	203691|Spirochaetes	WecB TagA CpsF family	2.4.1.187	GT26	Glyco_tran_WecB
MAG1025_gene_478|GeneMark.hmm|390_aa|-|33|1205	869209.Tresu_1291	2.05e-171	490	COG0707@1|root,COG0707@2|Bacteria,2J5XF@203691|Spirochaetes	203691|Spirochaetes	Cell wall formation. Catalyzes the transfer of a GlcNAc subunit on undecaprenyl-pyrophosphoryl-MurNAc-pentapeptide (lipid intermediate I) to form undecaprenyl-pyrophosphoryl-MurNAc- (pentapeptide)GlcNAc (lipid intermediate II)	2.4.1.227	GT28	Glyco_tran_28_C,Glyco_transf_28
MAG1025_gene_563|GeneMark.hmm|52_aa|-|2|157	1124982.MSI_22080	9.96e-18	82	COG1472@1|root,COG1472@2|Bacteria,2J60D@203691|Spirochaetes	203691|Spirochaetes	Belongs to the glycosyl hydrolase 3 family	3.2.1.21	GH3	Fn3-like,Glyco_hydro_3,Glyco_hydro_3_C
MAG1025_gene_646|GeneMark.hmm|637_aa|+|1|1914	869209.Tresu_1339	8.35e-209	606	COG1449@1|root,COG1449@2|Bacteria,2J5C8@203691|Spirochaetes	203691|Spirochaetes	Belongs to the glycosyl hydrolase 57 family	2.4.1.25	GH57	DUF1925,DUF1926,Glyco_hydro_57
MAG1025_gene_720|GeneMark.hmm|581_aa|+|3|1748	907348.TresaDRAFT_2771	5.07e-234	669	COG1501@1|root,COG1501@2|Bacteria,2J73G@203691|Spirochaetes	203691|Spirochaetes	Belongs to the glycosyl hydrolase 31 family	3.2.1.20	GH31	Gal_mutarotas_2,Glyco_hydro_31
MAG1025_gene_739|GeneMark.hmm|760_aa|-|747|3029	97139.C824_00965	6.66e-295	833	COG1472@1|root,COG1472@2|Bacteria,1TP0T@1239|Firmicutes,24932@186801|Clostridia,36EVW@31979|Clostridiaceae	186801|Clostridia	hydrolase, family 3	3.2.1.21	GH3	Fn3-like,Glyco_hydro_3,Glyco_hydro_3_C
MAG1025_gene_811|GeneMark.hmm|634_aa|-|1362|3266	869209.Tresu_0077	3.91e-123	387	COG1554@1|root,COG1554@2|Bacteria,2J7GN@203691|Spirochaetes	203691|Spirochaetes	Glycosyl hydrolase family 65, N-terminal domain	3.2.1.51	GH95	Glyco_hyd_65N_2
MAG1025_gene_924|GeneMark.hmm|206_aa|-|9784|10404	906968.Trebr_2509	5.51e-47	172	COG4953@1|root,COG4953@2|Bacteria,2J606@203691|Spirochaetes	203691|Spirochaetes	Penicillin-binding Protein	2.4.1.129	GT51	BiPBP_C,Transgly,Transpeptidase
MAG1025_gene_998|GeneMark.hmm|145_aa|+|2|439	869209.Tresu_1580	2.7e-46	162	COG0438@1|root,COG0438@2|Bacteria,2J7E2@203691|Spirochaetes	203691|Spirochaetes	PFAM Glycosyl transferases group 1	2.4.1.337	GT4	Glyco_transf_4,Glycos_transf_1
MAG1025_gene_1018|GeneMark.hmm|344_aa|-|331|1365	1280668.ATVT01000003_gene2544	1.57e-147	426	COG2730@1|root,COG2730@2|Bacteria,1TQUA@1239|Firmicutes,248Y8@186801|Clostridia,4BW7G@830|Butyrivibrio	186801|Clostridia	Cellulase (glycosyl hydrolase family 5)	3.2.1.4	GH5,GH9	Cellulase
MAG1025_gene_1249|GeneMark.hmm|712_aa|+|1330|3468	869209.Tresu_0843	0	1075	COG1523@1|root,COG1523@2|Bacteria,2J61K@203691|Spirochaetes	203691|Spirochaetes	Belongs to the glycosyl hydrolase 13 family	3.2.1.68	CBM48,GH13	Alpha-amylase,CBM_48
MAG1025_gene_1250|GeneMark.hmm|815_aa|+|3495|5942	869209.Tresu_0844	0	1451	COG0058@1|root,COG0058@2|Bacteria,2J5KC@203691|Spirochaetes	203691|Spirochaetes	Phosphorylase is an important allosteric enzyme in carbohydrate metabolism. Enzymes from different sources differ in their regulatory mechanisms and in their natural substrates. However, all known phosphorylases share catalytic and structural properties	2.4.1.1	GT35	Phosphorylase
MAG1025_gene_1421|GeneMark.hmm|91_aa|+|3071|3343	907348.TresaDRAFT_0834	1.39e-43	154	COG2730@1|root,COG2730@2|Bacteria,2J75C@203691|Spirochaetes	203691|Spirochaetes	Belongs to the glycosyl hydrolase 5 (cellulase A) family	3.2.1.4	GH5,GH9	Cellulase
MAG1025_gene_1503|GeneMark.hmm|447_aa|-|1|1341	906968.Trebr_2509	1.53e-151	456	COG4953@1|root,COG4953@2|Bacteria,2J606@203691|Spirochaetes	203691|Spirochaetes	Penicillin-binding Protein	2.4.1.129	GT51	BiPBP_C,Transgly,Transpeptidase
MAG1025_gene_1575|GeneMark.hmm|337_aa|-|2|1012	1124982.MSI_18930	5.5e-48	177	COG3507@1|root,COG3507@2|Bacteria,2J9PK@203691|Spirochaetes	203691|Spirochaetes	Glycosyl hydrolases family 43	3.2.1.99	GH43	Glyco_hydro_43
MAG1025_gene_1682|GeneMark.hmm|810_aa|+|3|2435	1507.HMPREF0262_01823	3.48e-103	343	COG0744@1|root,COG0744@2|Bacteria,1TPM5@1239|Firmicutes,248A4@186801|Clostridia,36E3C@31979|Clostridiaceae	186801|Clostridia	penicillin-binding protein 1A	2.4.1.129,3.4.16.4	GT51	Transgly,Transpeptidase
MAG1025_gene_1745|GeneMark.hmm|67_aa|+|2|205	357809.Cphy_1169	1.64e-05	48.1	COG3534@1|root,COG3534@2|Bacteria,1TRY9@1239|Firmicutes,2497J@186801|Clostridia,220ZF@1506553|Lachnoclostridium	186801|Clostridia	Alpha-L-arabinofuranosidase C-terminus	3.2.1.55	GH51	Alpha-L-AF_C
MAG1025_gene_1903|GeneMark.hmm|137_aa|-|2948|3361	907348.TresaDRAFT_1849	1.8e-18	88.2	COG0366@1|root,COG0366@2|Bacteria,2J6AH@203691|Spirochaetes	203691|Spirochaetes	PFAM Alpha amylase, catalytic domain	3.2.1.1	GH13	Alpha-amylase
MAG1025_gene_1978|GeneMark.hmm|37_aa|-|1|111	907348.TresaDRAFT_0093	1.3e-09	58.2	COG0438@1|root,COG0438@2|Bacteria,2J7E2@203691|Spirochaetes	203691|Spirochaetes	PFAM Glycosyl transferases group 1	2.4.1.337	GT4	Glyco_transf_4,Glycos_transf_1
MAG1025_gene_2048|GeneMark.hmm|156_aa|-|3|470	1280668.ATVT01000002_gene2879	7.94e-67	218	COG1621@1|root,COG1621@2|Bacteria,1TPAE@1239|Firmicutes,247UU@186801|Clostridia,4BW0G@830|Butyrivibrio	186801|Clostridia	Glycosyl hydrolases family 32 C terminal	3.2.1.26	GH32	Glyco_hydro_32C,Glyco_hydro_32N
MAG1025_gene_2052|GeneMark.hmm|874_aa|-|212|2836	869209.Tresu_1129	0	1172	COG5009@1|root,COG5009@2|Bacteria,2J5D4@203691|Spirochaetes	203691|Spirochaetes	penicillin-binding protein	2.4.1.129,3.4.16.4	GT51	Transgly,Transpeptidase
MAG1025_gene_2138|GeneMark.hmm|123_aa|-|1248|1619	907348.TresaDRAFT_0834	6e-47	165	COG2730@1|root,COG2730@2|Bacteria,2J75C@203691|Spirochaetes	203691|Spirochaetes	Belongs to the glycosyl hydrolase 5 (cellulase A) family	3.2.1.4	GH5,GH9	Cellulase
MAG1025_gene_2153|GeneMark.hmm|520_aa|+|1470|3032	1125725.HMPREF1325_0602	6.88e-228	645	COG1640@1|root,COG1640@2|Bacteria,2J5U4@203691|Spirochaetes	203691|Spirochaetes	4-alpha-glucanotransferase	2.4.1.25	GH77	Glyco_hydro_77
MAG1025_gene_2179|GeneMark.hmm|516_aa|+|4452|6002	1124982.MSI_18990	1.83e-277	769	COG3534@1|root,COG3534@2|Bacteria,2J751@203691|Spirochaetes	203691|Spirochaetes	Alpha-L-arabinofuranosidase C-terminus	3.2.1.55	GH51	Alpha-L-AF_C
MAG1025_gene_2390|GeneMark.hmm|811_aa|-|1635|4070	877418.ATWV01000002_gene1200	0	1253	COG3459@1|root,COG3459@2|Bacteria,2J6AR@203691|Spirochaetes	203691|Spirochaetes	InterPro IPR009342 IPR010383 IPR010403	2.4.1.280	GH94	Glyco_hydro_36,Glyco_transf_36
MAG1025_gene_2444|GeneMark.hmm|454_aa|+|3|1367	869209.Tresu_1471	1.14e-171	499	COG1543@1|root,COG1543@2|Bacteria,2J628@203691|Spirochaetes	203691|Spirochaetes	Belongs to the glycosyl hydrolase 57 family	2.4.1.18	GH57	DUF1957,Glyco_hydro_57
MAG1025_gene_2471|GeneMark.hmm|494_aa|+|284|1768	869209.Tresu_1353	1.42e-309	849	COG0297@1|root,COG0297@2|Bacteria,2J5B0@203691|Spirochaetes	203691|Spirochaetes	Synthesizes alpha-1,4-glucan chains using ADP-glucose	2.4.1.21	GT5	Glyco_transf_5,Glycos_transf_1
MAG1025_gene_2673|GeneMark.hmm|611_aa|-|1856|3691	1410609.JHVB01000006_gene765	0	893	COG0366@1|root,COG0366@2|Bacteria,2J6ZP@203691|Spirochaetes	203691|Spirochaetes	PFAM Alpha amylase, catalytic domain	2.4.1.4	GH13	Alpha-amylase
MAG1026_gene_284|GeneMark.hmm|343_aa|+|5093|6124	670307.HYPDE_23748	3.11e-60	204	COG0707@1|root,COG0707@2|Bacteria,1MVIB@1224|Proteobacteria,2TSEY@28211|Alphaproteobacteria,3N6CM@45401|Hyphomicrobiaceae	28211|Alphaproteobacteria	Cell wall formation. Catalyzes the transfer of a GlcNAc subunit on undecaprenyl-pyrophosphoryl-MurNAc-pentapeptide (lipid intermediate I) to form undecaprenyl-pyrophosphoryl-MurNAc- (pentapeptide)GlcNAc (lipid intermediate II)	2.4.1.227	GT28	Glyco_tran_28_C,Glyco_transf_28
MAG1026_gene_323|GeneMark.hmm|626_aa|-|22058|23938	1380394.JADL01000001_gene2505	4.2e-168	501	COG0744@1|root,COG0744@2|Bacteria,1QTST@1224|Proteobacteria,2TQQ8@28211|Alphaproteobacteria,2JQ4R@204441|Rhodospirillales	204441|Rhodospirillales	COG0744 Membrane carboxypeptidase (penicillin-binding protein)	2.4.1.129,3.4.16.4	GT51	Transgly,Transpeptidase
MAG1026_gene_586|GeneMark.hmm|356_aa|-|55608|56678	1217718.ALOU01000075_gene4528	3.33e-105	319	COG0463@1|root,COG0463@2|Bacteria,1MWE5@1224|Proteobacteria,2VJ5G@28216|Betaproteobacteria,1KIEQ@119060|Burkholderiaceae	28216|Betaproteobacteria	Glycosyl transferase family 2	2.4.2.53	GT2	Glycos_transf_2
MAG1026_gene_789|GeneMark.hmm|104_aa|+|82|396	313606.M23134_00554	0.000162	47	COG2189@1|root,COG2189@2|Bacteria	2|Bacteria	Belongs to the N(4) N(6)-methyltransferase family	2.1.1.72,3.1.21.3	AA10,CBM73	MethyltransfD12,N6_N4_Mtase,PT
MAG1026_gene_799|GeneMark.hmm|392_aa|-|10825|12003	631454.N177_2279	1.8e-76	250	COG1519@1|root,COG1519@2|Bacteria,1MU9F@1224|Proteobacteria,2TS37@28211|Alphaproteobacteria,1JNCG@119043|Rhodobiaceae	28211|Alphaproteobacteria	3-Deoxy-D-manno-octulosonic-acid transferase (kdotransferase)	2.4.99.12,2.4.99.13,2.4.99.14,2.4.99.15	GT30	Glycos_transf_N
MAG1026_gene_826|GeneMark.hmm|851_aa|+|4503|7058	1333998.M2A_1126	9.24e-214	632	COG5009@1|root,COG5009@2|Bacteria,1MU5A@1224|Proteobacteria,2USBB@28211|Alphaproteobacteria,4BP6U@82117|unclassified Alphaproteobacteria	28211|Alphaproteobacteria	PFAM Penicillin binding protein transpeptidase domain	2.4.1.129,3.4.16.4	GT51	PCB_OB,Transgly,Transpeptidase
MAG1026_gene_965|GeneMark.hmm|638_aa|-|136|2052	1123355.JHYO01000007_gene410	2.91e-78	261	COG0763@1|root,COG0763@2|Bacteria,1MVBI@1224|Proteobacteria,2TSEA@28211|Alphaproteobacteria,36XQC@31993|Methylocystaceae	28211|Alphaproteobacteria	Lipid-A-disaccharide synthetase	2.4.1.182	GT19	LpxB
MAG1027_gene_93|GeneMark.hmm|368_aa|+|7121|8227	1423767.BALU01000002_gene1726	8.04e-257	705	COG0707@1|root,COG0707@2|Bacteria,1TQFT@1239|Firmicutes,4HBAQ@91061|Bacilli,3F4FW@33958|Lactobacillaceae	91061|Bacilli	Cell wall formation. Catalyzes the transfer of a GlcNAc subunit on undecaprenyl-pyrophosphoryl-MurNAc-pentapeptide (lipid intermediate I) to form undecaprenyl-pyrophosphoryl-MurNAc- (pentapeptide)GlcNAc (lipid intermediate II)	2.4.1.227	GT28	Glyco_tran_28_C,Glyco_transf_28
MAG1027_gene_128|GeneMark.hmm|927_aa|+|3|2786	1541960.KQ78_01293	5.04e-18	98.2	COG3299@1|root,COG3497@1|root,COG3299@2|Bacteria,COG3497@2|Bacteria	2|Bacteria	Phage tail sheath protein subtilisin-like domain	3.2.1.78	GH26	Baseplate_J,PA14,Phage_sheath_1,Phage_sheath_1C,fn3
MAG1027_gene_308|GeneMark.hmm|417_aa|+|1|1254	891391.LAC30SC_09135	8.41e-316	859	COG1486@1|root,COG1486@2|Bacteria,1TQ9I@1239|Firmicutes,4H9TM@91061|Bacilli,3F4W5@33958|Lactobacillaceae	91061|Bacilli	Family 4 glycosyl hydrolase C-terminal domain	3.2.1.122	GH4	Glyco_hydro_4,Glyco_hydro_4C
MAG1027_gene_371|GeneMark.hmm|242_aa|-|10378|11106	891391.LAC30SC_02705	3.98e-171	478	COG1922@1|root,COG1922@2|Bacteria,1V3QV@1239|Firmicutes,4HH6B@91061|Bacilli,3F4WB@33958|Lactobacillaceae	91061|Bacilli	Catalyzes the conversion of GlcNAc-PP-undecaprenol into ManNAc-GlcNAc-PP-undecaprenol, the first committed lipid intermediate in the de novo synthesis of teichoic acid	2.4.1.187	GT26	Glyco_tran_WecB
MAG1027_gene_418|GeneMark.hmm|768_aa|+|9477|11783	891391.LAC30SC_09870	0	1469	COG1501@1|root,COG1501@2|Bacteria,1TR8N@1239|Firmicutes,4HB1D@91061|Bacilli,3F4CE@33958|Lactobacillaceae	91061|Bacilli	Belongs to the glycosyl hydrolase 31 family	3.2.1.20	GH31	DUF4968,DUF5110,Gal_mutarotas_2,Glyco_hydro_31
MAG1027_gene_465|GeneMark.hmm|475_aa|-|13959|15386	891391.LAC30SC_01080	0	991	COG2723@1|root,COG2723@2|Bacteria,1TP19@1239|Firmicutes,4HA1W@91061|Bacilli,3F3PQ@33958|Lactobacillaceae	91061|Bacilli	Belongs to the glycosyl hydrolase 1 family	3.2.1.86	GT1	Glyco_hydro_1
MAG1027_gene_499|GeneMark.hmm|460_aa|+|2485|3867	1423767.BALU01000002_gene1645	0	951	COG2723@1|root,COG2723@2|Bacteria,1TP19@1239|Firmicutes,4HDER@91061|Bacilli,3FC7C@33958|Lactobacillaceae	91061|Bacilli	Belongs to the glycosyl hydrolase 1 family	3.2.1.86	GT1	Glyco_hydro_1
[truncated: 22,451 more rows]

## Sheet: Table S5
Table S5. Number of polysaccharide utilization loci (PULs) for each metagenome-assembled genome (MAG).
[truncated: 845 more rows]

## Sheet: Table S6
Table S6. Number of KEGG level 2 for each metagenome-assembled genome (MAG).
[truncated: 37,409 more rows]

[truncated: 7 more sheets: Table S7, Table S8, Table S9, Table S10, Table S11, Table S12, Table S13]
